# Supplementary material for: Cryo-EM structures of a LptDE transporter in complex with Pro-macrobodies offer insight into lipopolysaccharide translocation
Source: Nat Commun. 2022 Apr 5;13:1826. doi: 10.1038/s41467-022-29459-2 (PMC8983717; doi:10.1038/s41467-022-29459-2)
Supplement: Supplementary file 3 — Source Data [file 41467_2022_29459_MOESM3_ESM.xlsx]

## Sheet: SourceData Suppl.Fig.1d
wave_number	fsc_nomask	fsc_sphericalmask	fsc_loosemask	fsc_tightmask	fsc_noisesub_true	fsc_noisesub
0.5	1	1	1	1	nan	1
1.5	0.999663	0.999894	0.999985	1	-0.2	1
2.5	0.999742	0.99992	0.999978	0.999999	-0.076923	0.999999
3.5	0.999564	0.999882	0.999977	0.999997	0	0.999997
4.5	0.999115	0.999671	0.999951	0.999992	0.021898	0.999992
5.5	0.998459	0.999398	0.999904	0.999975	-0.045226	0.999975
6.5	0.997813	0.999196	0.999893	0.999968	-0.11157	0.999968
7.5	0.997954	0.999111	0.999882	0.999961	-0.120748	0.999961
8.5	0.996837	0.998709	0.999786	0.999932	-0.229437	0.999932
9.5	0.995762	0.998169	0.999672	0.999894	-0.267756	0.999894
10.5	0.994421	0.997602	0.999609	0.999857	-0.249351	0.999857
11.5	0.993077	0.997062	0.999439	0.999856	-0.217787	0.999856
12.5	0.990527	0.996013	0.999123	0.999822	-0.177375	0.999822
13.5	0.987961	0.994722	0.998904	0.999722	-0.152761	0.999722
14.5	0.984358	0.993422	0.998601	0.999632	-0.192508	0.999632
15.5	0.975875	0.989545	0.997954	0.999545	-0.219649	0.999545
16.5	0.957831	0.983488	0.996653	0.999375	-0.249285	0.999375
17.5	0.943653	0.977999	0.995468	0.999116	-0.197691	0.999116
18.5	0.941499	0.975471	0.99473	0.998954	-0.12728	0.998954
19.5	0.951095	0.976861	0.994067	0.998865	-0.090753	0.998865
20.5	0.942445	0.974414	0.992343	0.998586	-0.093004	0.998586
21.5	0.930548	0.967287	0.989187	0.998007	-0.094217	0.998007
22.5	0.907918	0.957251	0.986886	0.99733	-0.079355	0.99733
23.5	0.892119	0.950049	0.984771	0.996633	-0.090393	0.996633
24.5	0.876693	0.942163	0.983115	0.995881	-0.082271	0.995881
25.5	0.852214	0.931862	0.980748	0.994812	-0.083139	0.994812
26.5	0.826356	0.918144	0.975411	0.993149	-0.060946	0.993149
27.5	0.79754	0.901531	0.967801	0.99035	-0.055271	0.99035
28.5	0.778864	0.891442	0.962375	0.987718	-0.058638	0.987718
29.5	0.762438	0.877988	0.955821	0.985212	-0.066072	0.985212
30.5	0.736888	0.861886	0.945449	0.982633	-0.081301	0.982633
31.5	0.701801	0.838115	0.933465	0.978606	-0.101064	0.978606
32.5	0.686031	0.820435	0.924048	0.974636	-0.106039	0.974636
33.5	0.659165	0.809556	0.92018	0.972207	-0.097063	0.972207
34.5	0.626767	0.789445	0.910303	0.968733	-0.088763	0.968733
35.5	0.610202	0.775487	0.899534	0.964428	-0.099009	0.964428
36.5	0.595601	0.761806	0.885889	0.958404	-0.140422	0.958404
37.5	0.553635	0.727789	0.871739	0.949438	-0.181293	0.949438
38.5	0.501908	0.690776	0.848123	0.934571	-0.17882	0.934571
39.5	0.454619	0.656744	0.823408	0.920108	-0.150874	0.920108
40.5	0.43651	0.626165	0.807323	0.907715	-0.059531	0.907715
41.5	0.398446	0.595814	0.779293	0.893686	0.100074	0.893686
42.5	0.364874	0.550785	0.74546	0.875468	0.278374	0.875468
43.5	0.323959	0.517649	0.712255	0.854215	0.404275	0.404275
44.5	0.30753	0.500884	0.694421	0.838638	0.480759	0.480759
45.5	0.303043	0.489901	0.686191	0.831665	0.503617	0.503617
46.5	0.300982	0.481169	0.677429	0.829463	0.503844	0.503844
47.5	0.28018	0.461932	0.661842	0.819738	0.500601	0.500601
48.5	0.27211	0.442913	0.643141	0.802375	0.504808	0.504808
49.5	0.260676	0.432751	0.626218	0.785246	0.507163	0.507163
50.5	0.250916	0.422112	0.620373	0.773068	0.507524	0.507524
51.5	0.250172	0.423971	0.621944	0.767447	0.516365	0.516365
52.5	0.245881	0.422447	0.618424	0.759215	0.526361	0.526361
53.5	0.245541	0.418218	0.614721	0.748266	0.554589	0.554589
54.5	0.249425	0.41871	0.603525	0.732661	0.566198	0.566198
55.5	0.252692	0.416851	0.599507	0.714939	0.555492	0.555492
56.5	0.251631	0.424931	0.595915	0.703503	0.548542	0.548542
57.5	0.250912	0.421302	0.59072	0.695288	0.563022	0.563022
58.5	0.246029	0.41306	0.582215	0.690304	0.585038	0.585038
59.5	0.245332	0.409364	0.584872	0.688775	0.592144	0.592144
60.5	0.236287	0.406946	0.579382	0.684544	0.586963	0.586963
61.5	0.23851	0.401058	0.566168	0.677973	0.582355	0.582355
62.5	0.235552	0.391403	0.550307	0.669514	0.582826	0.582826
63.5	0.225027	0.38657	0.547961	0.668758	0.593032	0.593032
64.5	0.232475	0.39087	0.552056	0.669778	0.608804	0.608804
65.5	0.23549	0.399246	0.559719	0.673937	0.62281	0.62281
66.5	0.248265	0.411919	0.572924	0.679796	0.632979	0.632979
67.5	0.247448	0.420504	0.581364	0.686108	0.642881	0.642881
68.5	0.258725	0.428507	0.587119	0.694115	0.652062	0.652062
69.5	0.279687	0.447717	0.605585	0.710662	0.672056	0.672056
70.5	0.303121	0.476085	0.628303	0.730454	0.699235	0.699235
71.5	0.311632	0.492493	0.644131	0.744566	0.716189	0.716189
72.5	0.329067	0.513206	0.658832	0.752307	0.727346	0.727346
73.5	0.325691	0.510323	0.658073	0.747527	0.729112	0.729112
74.5	0.315547	0.500329	0.649828	0.73856	0.724488	0.724488
75.5	0.302251	0.481365	0.629515	0.721504	0.704188	0.704188
76.5	0.271488	0.45247	0.605688	0.700262	0.678207	0.678207
77.5	0.258174	0.428673	0.585744	0.675202	0.651425	0.651425
78.5	0.22342	0.395871	0.556823	0.644009	0.622102	0.622102
79.5	0.207134	0.363683	0.521394	0.610151	0.593201	0.593201
80.5	0.170469	0.322006	0.480178	0.57289	0.558904	0.558904
81.5	0.154202	0.287888	0.448362	0.536832	0.520365	0.520365
82.5	0.133471	0.260553	0.410429	0.502577	0.48753	0.48753
83.5	0.114376	0.231452	0.377424	0.473662	0.455813	0.455813
84.5	0.091113	0.198526	0.342877	0.443024	0.425529	0.425529
85.5	0.080229	0.173288	0.307516	0.410272	0.393782	0.393782
86.5	0.068973	0.143821	0.268025	0.376842	0.359705	0.359705
87.5	0.047252	0.118854	0.239121	0.347921	0.331827	0.331827
88.5	0.039806	0.098148	0.207982	0.325607	0.312293	0.312293
89.5	0.033391	0.079888	0.184511	0.309528	0.301841	0.301841
90.5	0.026314	0.071567	0.16847	0.294368	0.293459	0.293459
91.5	0.026481	0.062116	0.145907	0.279219	0.286958	0.286958
92.5	0.010905	0.044481	0.122922	0.273837	0.284529	0.284529
93.5	0.014698	0.035491	0.097151	0.257355	0.264159	0.264159
94.5	0.011135	0.026593	0.062577	0.245584	0.251722	0.251722
95.5	0.004862	0.010402	0.034078	0.240544	0.241322	0.241322
96.5	0.001746	0.005728	0.015875	0.235244	0.232302	0.232302
97.5	0.004451	0.008907	0.01209	0.226915	0.224906	0.224906
98.5	0.005083	0.003591	0.019357	0.208308	0.205027	0.205027
99.5	-0.003887	-0.002152	0.009703	0.187207	0.177367	0.177367
100.5	0.001333	0.005502	0.009813	0.167058	0.148291	0.148291
101.5	0.007983	0.003883	0.018884	0.148371	0.12183	0.12183
102.5	0.00683	0.005424	0.023582	0.122253	0.093049	0.093049
103.5	0.002514	0.000545	0.012199	0.099558	0.070875	0.070875
104.5	-0.003237	-0.004905	0.003821	0.084951	0.063917	0.063917
105.5	0.001424	0.000468	0.006773	0.083213	0.070166	0.070166
106.5	-0.001278	9.2e-05	-0.001845	0.07825	0.060741	0.060741
107.5	0.002115	0.006279	-0.005964	0.078078	0.057484	0.057484
108.5	-0.0033	0.002269	0.006048	0.079132	0.067986	0.067986
109.5	-0.000939	0.001838	-0.002628	0.070755	0.077001	0.077001
110.5	-0.00127	0.00061	-0.005127	0.058766	0.065433	0.065433
111.5	0.005159	0.007163	-0.000385	0.046214	0.050858	0.050858
112.5	0.000249	-0.00414	-0.002992	0.0369	0.036506	0.036506
113.5	0.001982	0.001647	-0.003332	0.032023	0.029051	0.029051
114.5	-0.002015	-0.003746	-0.001206	0.028575	0.028205	0.028205
115.5	-0.00037	-0.000807	-0.004419	0.026551	0.02343	0.02343
116.5	-0.001618	-0.003114	-0.0045	0.028692	0.023455	0.023455
117.5	0.001508	-0.005774	-0.009521	0.02572	0.015432	0.015432
118.5	-0.001033	-0.000778	-0.008753	0.029291	0.021281	0.021281
119.5	-0.000555	0.005522	-0.003485	0.026685	0.016635	0.016635
120.5	0.00439	0.00048	-0.00148	0.0232	0.001374	0.001374
121.5	0.001579	0.002834	-0.001083	0.016844	-0.007618	-0.007618
122.5	-0.001066	0.002775	0.006979	0.015476	-0.001996	-0.001996
123.5	0.002281	0.003239	0.000923	0.006452	-0.002342	-0.002342
124.5	0.005069	0.002526	0.001065	0.007262	-0.000783	-0.000783
125.5	0.000755	0.001452	0.004265	0.01258	0.008883	0.008883
126.5	0.004263	0.007142	-0.000385	0.012852	0.006774	0.006774
127.5	0.006188	0.004386	-1e-06	0.016149	0.015292	0.015292
128.5	-0.003769	-0.004974	0.00212	0.025075	0.026915	0.026915
129.5	-0.000307	0.003341	0.006563	0.032549	0.032301	0.032301
130.5	-0.001223	0.001519	0.00927	0.033871	0.026662	0.026662
131.5	0.000244	-0.003007	0.007897	0.028565	0.01222	0.01222
132.5	0.001202	-0.002655	0.00271	0.015727	-0.004494	-0.004494
133.5	0.000826	-0.001665	0.002335	0.004596	-0.013207	-0.013207
134.5	0.00234	0.00438	0.00526	0.000638	-0.004961	-0.004961
135.5	-0.004226	-0.000674	-0.002374	-0.001121	-0.002306	-0.002306
136.5	0.000744	-0.002994	-0.004807	0.000833	-0.001455	-0.001455
137.5	-0.001359	-0.001517	-0.007563	0.006307	0.003203	0.003203
138.5	0.002491	-0.000828	-0.006882	0.010146	0.009985	0.009985
139.5	-0.002179	0.001209	-0.000239	0.008465	0.014617	0.014617
140.5	-0.000457	0.000922	0.001641	0.004037	0.013723	0.013723
141.5	0.002295	-0.001521	-0.006292	0.000369	0.014477	0.014477
142.5	0.002254	0.004769	-0.002799	0.001907	0.02133	0.02133
143.5	-0.004254	-0.002397	-0.002264	0.008091	0.026276	0.026276
144.5	0.000831	-0.001623	0.000691	0.008532	0.026344	0.026344
145.5	0.00161	0.003461	0.001567	0.009433	0.014522	0.014522
146.5	-0.001655	0.001055	-0.000167	0.006389	-0.001275	-0.001275
147.5	-0.0006	-0.002048	0.000134	0.005931	-0.011284	-0.011284
148.5	0.001934	0.000703	0.006468	0.010167	-0.003126	-0.003126
149.5	0.00097	-0.000303	0.006165	0.012727	0.003374	0.003374
150.5	-0.002996	-0.003989	0.000275	0.008139	-0.002975	-0.002975
151.5	-0.001081	-0.000272	-0.007607	5.4e-05	-0.009885	-0.009885
152.5	-0.000941	-0.00025	-0.009051	0.001243	-0.002574	-0.002574
153.5	-0.000671	-0.002163	-0.00503	0.007464	0.010672	0.010672
154.5	0.000845	0.002429	-0.001397	0.012996	0.016936	0.016936
155.5	0.000693	0.006814	0.002255	0.017558	0.015294	0.015294
156.5	-0.001336	-0.000475	-0.004799	0.009706	-0.003705	-0.003705
157.5	0.004032	0.000716	-0.009171	0.003567	-0.013265	-0.013265
158.5	-0.000506	-0.000174	-0.002699	0.001127	-0.010933	-0.010933
159.5	-0.00079	0.000683	-0.004	0.000371	-0.007552	-0.007552
160.5	4.1e-05	0.001272	-0.000311	0.000403	-0.010712	-0.010712
161.5	0.000482	0.001014	0.005768	0.002631	-0.005269	-0.005269
162.5	0.001665	0.001079	0.000963	0.002124	-0.005148	-0.005148
163.5	0.000845	-0.000199	-0.001329	0.011103	-0.000164	-0.000164
164.5	-0.001154	0.000372	0.005084	0.011212	0.003587	0.003587
165.5	-0.000278	0.000978	0.006177	0.006466	0.003645	0.003645
166.5	-0.000352	0.000919	0.000733	0.008256	0.014346	0.014346
167.5	-0.002763	-0.000566	0.00091	0.017014	0.024854	0.024854
168.5	0.000143	-0.001434	0.00699	0.025305	0.028073	0.028073
169.5	-0.001673	0.003809	0.009842	0.022393	0.015527	0.015527
170.5	-0.001679	0.00184	0.003026	0.011199	-0.001374	-0.001374
171.5	-0.000865	-0.000343	-0.004584	0.001249	-0.008663	-0.008663
172.5	-0.002895	0.000463	-0.003487	-0.004726	-0.007464	-0.007464
173.5	-0.002156	0.001676	-0.000851	-0.004136	-0.005404	-0.005404
174.5	-0.001919	0.001931	0.004725	0.002423	-0.001006	-0.001006
175.5	0.003595	0.007307	0.008519	0.002916	-0.005379	-0.005379
176.5	-0.000889	0.000646	0.004772	0.000203	-0.008711	-0.008711
177.5	0.001431	0.000175	0.001468	-0.002118	-0.011293	-0.011293
178.5	-0.000515	0.000705	-0.001701	-0.004587	-0.011195	-0.011195
179.5	-0.002503	-0.003834	-0.004569	-0.003628	-0.005495	-0.005495
180.5	0.000185	0.001465	-0.001719	-2e-05	-0.002493	-0.002493
181.5	0.000731	0.000796	-0.002621	-0.007532	-0.010534	-0.010534
182.5	-0.000741	8.5e-05	-0.001581	-0.009886	-0.012931	-0.012931
183.5	0.00452	6e-06	0.001127	-0.003814	-0.006351	-0.006351
184.5	0.00306	0.000588	-0.000649	0.000486	0.003365	0.003365
185.5	-0.002789	-0.000796	-0.000449	0.002358	0.007509	0.007509
186.5	-0.001029	7.6e-05	-0.005393	0.000776	0.006519	0.006519
187.5	-0.0004	0.000397	-0.006233	5.9e-05	0.005375	0.005375
188.5	-0.003098	-0.000929	-0.000426	-0.000284	0.006693	0.006693
189.5	-0.00015	-0.000276	0.00193	-0.000793	0.008728	0.008728
190.5	-0.003251	-0.000711	-0.000645	-0.001084	0.006483	0.006483
191.5	0.000831	0.002062	-0.000176	-0.00117	0.002627	0.002627
192.5	-0.000746	8e-06	0.000485	0.003615	0.005175	0.005175
193.5	-0.000383	0.000117	0.004747	0.004535	0.008717	0.008717

## Sheet: SourceData Suppl.Fig.1h
wave_number	fsc_nomask	fsc_sphericalmask	fsc_loosemask	fsc_tightmask	fsc_noisesub_true	fsc_noisesub
0.5	1	1	1	1	nan	1
1.5	0.999949	0.999976	0.999993	0.999999	-0.111111	0.999999
2.5	0.999839	0.999932	0.999963	0.999994	0.067308	0.999994
3.5	0.999575	0.999818	0.99988	0.999986	-0.004425	0.999986
4.5	0.999642	0.999877	0.999919	0.99998	0.039437	0.99998
5.5	0.999455	0.999719	0.999833	0.999946	-0.002208	0.999946
6.5	0.999084	0.999589	0.999772	0.999925	-0.00319	0.999925
7.5	0.998738	0.999412	0.999624	0.9999	-0.026911	0.9999
8.5	0.997782	0.998905	0.99933	0.999824	0.000678	0.999824
9.5	0.993676	0.997453	0.998384	0.999652	0.002393	0.999652
10.5	0.979999	0.992718	0.995515	0.999232	0.004327	0.999232
11.5	0.974832	0.98867	0.992575	0.99864	0.006836	0.99864
12.5	0.968913	0.983035	0.986996	0.997159	0.004241	0.997159
13.5	0.960972	0.975625	0.979284	0.995104	-0.003531	0.995104
14.5	0.951511	0.968188	0.972309	0.993814	-0.010082	0.993814
15.5	0.939983	0.958358	0.963994	0.991871	-0.003045	0.991871
16.5	0.923363	0.943462	0.949072	0.988719	0.003197	0.988719
17.5	0.902024	0.924941	0.929384	0.985071	-0.002461	0.985071
18.5	0.881511	0.900356	0.90487	0.98061	-0.003145	0.98061
19.5	0.847921	0.867993	0.87377	0.974041	-0.001126	0.974041
20.5	0.820147	0.842542	0.848152	0.968375	-0.003182	0.968375
21.5	0.773818	0.798499	0.803589	0.957946	-0.001436	0.957946
22.5	0.73004	0.760682	0.768894	0.945499	0.001289	0.945499
23.5	0.693734	0.729917	0.737984	0.928304	0.00098	0.928304
24.5	0.641535	0.683158	0.692159	0.903521	0.003442	0.903521
25.5	0.574117	0.629871	0.645595	0.875662	0.002146	0.875662
26.5	0.513152	0.583605	0.600231	0.845313	-0.001872	0.845313
27.5	0.460124	0.547741	0.568795	0.81374	-0.001363	0.81374
28.5	0.369149	0.472091	0.500065	0.775021	-0.005986	0.775021
29.5	0.307597	0.418425	0.452445	0.743013	-0.005271	0.743013
30.5	0.241351	0.365631	0.406478	0.715945	0.000467	0.715945
31.5	0.212808	0.339127	0.385139	0.673538	0.021139	0.673538
32.5	0.159593	0.282493	0.338554	0.627815	0.115437	0.627815
33.5	0.114859	0.231963	0.284692	0.589137	0.300883	0.589137
34.5	0.080307	0.186303	0.245703	0.565018	0.410153	0.565018
35.5	0.061182	0.171381	0.227365	0.536044	0.403372	0.403372
36.5	0.071047	0.165968	0.215032	0.495432	0.377119	0.377119
37.5	0.044929	0.131456	0.182498	0.462871	0.359267	0.359267
38.5	0.043745	0.113824	0.164231	0.440924	0.363131	0.363131
39.5	0.046922	0.110639	0.168889	0.414151	0.349302	0.349302
40.5	0.019809	0.085063	0.125943	0.408705	0.354525	0.354525
41.5	0.041275	0.087664	0.126981	0.396512	0.348962	0.348962
42.5	0.031256	0.07526	0.130331	0.375212	0.328379	0.328379
43.5	0.020747	0.077437	0.1154	0.356062	0.313754	0.313754
44.5	0.012982	0.065631	0.097947	0.339234	0.29821	0.29821
45.5	0.015723	0.050017	0.08064	0.301824	0.259376	0.259376
46.5	0.01182	0.0438	0.066169	0.25695	0.221069	0.221069
47.5	-0.002441	0.022831	0.049328	0.193614	0.191373	0.191373
48.5	0.001359	0.015256	0.022594	0.148434	0.136418	0.136418
49.5	-0.003107	0.004955	0.019554	0.120486	0.098387	0.098387
50.5	0.007801	0.022027	0.027209	0.086442	0.074775	0.074775
51.5	0.007809	0.013908	0.004099	0.051319	0.046253	0.046253
52.5	-0.008755	-0.002751	-0.004198	0.05042	0.037016	0.037016
53.5	-0.001059	0.003549	-0.002668	0.026423	0.020341	0.020341
54.5	0.003137	0.004771	0.000218	0.016729	0.005032	0.005032
55.5	-0.007001	-0.001532	0.000638	0.025399	0.006426	0.006426
56.5	0.006701	0.006588	0.002389	0.030576	0.028849	0.028849
57.5	0.002989	0.005276	0.005354	0.031353	0.029466	0.029466
58.5	-0.007859	0.003928	0.000665	0.032256	0.015361	0.015361
59.5	-0.009306	0.003892	0.003505	0.018907	0.006623	0.006623
60.5	-0.008983	-0.010662	-0.009635	0.007842	0.013179	0.013179
61.5	-0.001371	-0.000751	-0.001375	0.009211	0.014074	0.014074
62.5	0.000791	0.001159	0.009632	0.013578	0.010661	0.010661
63.5	0.00221	0.006832	0.005262	0.014716	0.000104	0.000104
64.5	0.000763	-0.001024	-0.002276	0.011349	-0.004982	-0.004982
65.5	-0.002439	-1e-06	0.008248	-0.006298	-0.013432	-0.013432
66.5	-4.2e-05	-0.004799	-0.00472	0.001233	0.00153	0.00153
67.5	-0.008241	-0.014193	-0.001499	0.004315	-0.008138	-0.008138
68.5	-0.006802	-0.00013	0.009693	-0.004449	-0.019833	-0.019833
69.5	-0.005783	-0.007379	0.005111	-0.000726	-0.005748	-0.005748
70.5	0.005524	-0.015333	-0.013049	-0.00734	0.002081	0.002081
71.5	0.002576	-0.007222	-0.008162	-0.018155	-0.013932	-0.013932
72.5	7.6e-05	-0.006565	-0.003072	-0.00479	0.00164	0.00164
73.5	0.002605	-0.003941	-0.004618	-0.002791	0.006778	0.006778
74.5	-0.0034	-0.004002	-0.001904	0.004454	0.016069	0.016069
75.5	0.000164	-0.006162	-0.007313	0.003347	0.01025	0.01025
76.5	-0.000387	-0.005728	-0.003436	-0.002837	-0.014638	-0.014638
77.5	-0.003203	-0.003867	-0.005096	-0.008197	-0.025952	-0.025952
78.5	-0.009721	-0.003881	-0.000817	-0.015558	-0.028597	-0.028597
79.5	0.001512	-0.01376	-0.008625	-0.006111	-0.019529	-0.019529
80.5	0.005843	0.004046	0.002798	0.008778	0.003009	0.003009
81.5	0.003414	0.005326	0.004294	0.012615	0.000175	0.000175
82.5	-0.002776	0.005851	0.00756	0.017714	0.006888	0.006888
83.5	0.006969	-1.5e-05	0.001812	0.013101	0.013781	0.013781
84.5	0.003281	0.000845	0.002385	-0.001343	-0.005949	-0.005949
85.5	-0.000444	0.007869	0.004026	0.001422	-0.005891	-0.005891
86.5	0.001189	-0.001823	-0.002181	-0.003765	-0.009283	-0.009283
87.5	0.001241	0.003073	0.001709	0.005845	-0.001294	-0.001294
88.5	0.000743	0.005906	0.006135	0.011433	-0.006046	-0.006046
89.5	-0.000972	0.00116	0.001935	0.002196	-0.016859	-0.016859
90.5	0.001453	-0.001785	-0.001441	-0.00618	-0.011561	-0.011561
91.5	0.002355	0.000291	-0.003208	0.006938	0.010269	0.010269
92.5	0.002139	-0.001614	-0.001924	0.012046	0.014834	0.014834
93.5	0.000589	0.004934	0.004035	0.011219	-0.000756	-0.000756
94.5	0.004077	0.001486	-0.002094	0.005336	-0.012606	-0.012606
95.5	0.001976	0.002012	0.006185	-0.001047	-0.012033	-0.012033
96.5	-0.002227	-0.000523	-0.002618	-0.011294	-0.009259	-0.009259
97.5	-0.003759	-0.003446	-0.001749	-0.019059	-0.010568	-0.010568
98.5	-0.001308	-0.002276	-0.001718	-0.002061	0.004973	0.004973
99.5	-0.003853	-0.005499	-0.005675	-0.003639	-0.008666	-0.008666
100.5	0.000545	-0.001325	0.001504	0.002433	-0.007579	-0.007579
101.5	-0.001858	-0.000882	-0.001492	0.004575	0.007517	0.007517
102.5	0.000515	0.000857	-0.001133	-0.005626	-0.006583	-0.006583
103.5	-0.001548	-0.004177	-0.003354	-0.006935	-0.009096	-0.009096
104.5	-0.002188	0.000302	0.002327	-0.003255	-0.009322	-0.009322
105.5	-0.00025	-0.001612	-0.002492	-0.007453	-0.019757	-0.019757
106.5	-0.003812	-0.00035	-0.000347	-0.008085	-0.014404	-0.014404
107.5	0.00401	0.006656	0.000597	0.006186	0.014105	0.014105
108.5	-0.005407	0.001122	0.003861	0.003968	0.010382	0.010382
109.5	0.000913	0.003604	0.0038	-0.005162	-0.013189	-0.013189
110.5	-0.001996	-0.004832	-0.005613	-0.007288	-0.007543	-0.007543
111.5	-0.004814	-0.003716	-0.006279	0.000312	0.003951	0.003951
112.5	-0.004654	-0.003148	0.000188	-2e-06	0.005155	0.005155
113.5	0.003682	-0.001972	0.00011	-0.002815	-0.000419	-0.000419
114.5	0.000652	-0.0032	-0.000115	-0.004157	-0.002343	-0.002343
115.5	-0.002527	0.002378	0.003765	0.001204	-0.0018	-0.0018
116.5	0.000698	0.004414	0.008175	-0.004681	-0.001837	-0.001837
117.5	0.001108	-0.001761	0.002418	-0.009299	-0.003548	-0.003548
118.5	-0.00451	-3.6e-05	0.003407	0.003227	0.00209	0.00209
119.5	0.005646	-0.003657	0.000216	0.008405	0.006346	0.006346
120.5	-0.004501	-0.005719	-0.00197	0.000583	0.00152	0.00152
121.5	-0.002538	-0.006441	-0.000975	-0.00259	0.011773	0.011773
122.5	0.00086	-0.004395	-0.003667	-0.008023	0.006854	0.006854
123.5	0.001023	-0.000789	-0.003452	-0.001025	0.003177	0.003177
124.5	-0.000216	-0.002135	-0.002272	-0.005272	0.003206	0.003206
125.5	0.001702	0.003687	0.002363	-0.005078	-0.000485	-0.000485
126.5	0.001715	0.002478	0.003034	0.00258	0.004558	0.004558
127.5	-0.002575	-6.2e-05	7e-05	-0.002724	-0.000195	-0.000195
128.5	-0.000926	0.00216	0.003154	0.003049	0.00643	0.00643
129.5	0.00055	-0.001732	-0.000459	0.006411	0.010239	0.010239
130.5	0.001538	0.001617	0.000758	0.00491	0.015303	0.015303
131.5	0.000263	0.003313	0.000932	0.00576	0.011548	0.011548
132.5	-0.003972	-0.001051	-0.002052	-0.001283	0.00104	0.00104

## Sheet: SourceData Fig. 2d
Angle	norm. prob. Mb (VK)		Angle	norm. prob. PMb (PP)
130	0		130	0
132.63	0.0009		135.19	0
135.28	0.0201		140.44	0
137.93	0.038		145.8	0
140.4	0.0242		151.05	0
143.23	0.0352		156.41	0.0013
145.76	0.032		158.95	0.0003
148.42	0.0165		161.77	0.0014
151.13	0.0151		164.19	0.0199
153.84	0.0211		166.82	0.0602
156.43	0.0103		169.45	0.1115
159.04	0.0104		172.11	0.1018
161.52	0.0195		174.78	0.0599
164.17	0.024		177.4	0.0174
166.93	0.0236		180	0.0032
169.36	0.0204
172.07	0.0228
174.78	0.0288
177.48	0.0077
180	0

## Sheet: SourceData Suppl.Fig.3a
Chrom.1		Chrom.1		Chrom.1		Chrom.1		Chrom.1
UV		Injection		Run Log		UV_CUT_TEMP@100,BASEM (1)		Fraction
ml	mAU	ml	Injection	ml	Logbook	ml	mAU	ml	Fraction
-0.018728	0.001162	0.000413		-0.018728	Method Settings	-0.013763	-0.350943	6709852	5.A.1
-0.017896	-0.018234			-0.018636	Equilibration	-0.01293	-0.350942	7209754	5.A.2
-0.017064	-0.018946			-0.010802	Sample Application	-0.012098	-0.350942	7709651	5.A.3
-0.016231	-0.018082			1989032	Elution	-0.011266	-0.350942	8209783	5.A.4
-0.015399	-0.01774					-0.010434	-0.350942	8709686	5.A.5
-0.014567	-0.017647					-0.009601	-0.350942	9209785	5.A.6
-0.013735	-0.017621					-0.008769	-0.350942	9709713	5.A.7
-0.012902	-0.017669					-0.007937	-0.350942	10210443	5.A.8
-0.01207	-0.017405					-0.007105	-0.350942	10709747	5.A.9
-0.011238	-0.008988					-0.006273	-0.350942	11210479	5.A.10
-0.010406	-0.000046					-0.00544	-0.350942	11710375	5.A.11
-0.009573	-0.000491					-0.004608	-0.350942	12210507	5.A.12
-0.008741	-0.000758					-0.003776	-0.350942	12710408	5.B.1
-0.007909	-0.000852					-0.002944	-0.350941	1321031	5.B.2
-0.007077	-0.001143					-0.002111	-0.350941	13710442	5.B.3
-0.006245	-0.001078					-0.001279	-0.350941	14210339	5.B.4
-0.005412	-0.001775					-0.000447	-0.350941	14586141	Waste(Frac)
-0.00458	-0.003233					0.000385	-0.350941	15064478	Waste
-0.003748	-0.004358					0.001218	-0.350941
-0.002916	-0.005036					0.00205	-0.350941
-0.002083	-0.005212					0.002882	-0.350941
-0.001251	-0.005761					0.003714	-0.350941
-0.000419	-0.006994					0.004546	-0.350941
0.000413	-0.007867					0.005379	-0.350941
0.001246	-0.008421					0.006211	-0.35094
0.002078	-0.008987					0.007043	-0.35094
0.00291	-0.009262					0.007875	-0.35094
0.003742	-0.009738					0.008708	-0.35094
0.004574	-0.010193					0.00954	-0.35094
0.005407	-0.009913					0.010372	-0.35094
0.006239	-0.009599					0.011204	-0.35094
0.007071	-0.009119					0.012037	-0.35094
0.007903	-0.008662					0.012869	-0.35094
0.008736	-0.008315					0.013701	-0.35094
0.009568	-0.007859					0.014533	-0.35094
0.0104	-0.007958					0.015365	-0.350939
0.011232	-0.008144					0.016198	-0.350939
0.012064	-0.008166					0.01703	-0.350939
0.012897	-0.007309					0.017862	-0.350939
0.013729	-0.007262					0.018694	-0.350939
0.014561	-0.00781					0.019527	-0.350939
0.015393	-0.007365					0.020359	-0.350939
0.016226	-0.006884					0.021191	-0.350939
0.017058	-0.006156					0.022023	-0.350939
0.01789	-0.005137					0.022856	-0.350939
0.018722	-0.004271					0.023688	-0.350939
0.019555	-0.003468					0.02452	-0.350938
0.020387	-0.002055					0.025352	-0.350938
0.021219	-0.000032					0.026184	-0.350938
0.022051	0.00118					0.027017	-0.350938
0.022883	0.003323					0.027849	-0.350938
0.023716	0.005678					0.028681	-0.350938
0.024548	0.008369					0.029513	-0.350938
0.02538	0.012759					0.030346	-0.350938
0.026212	0.019033					0.031178	-0.350938
0.027045	0.030912					0.03201	-0.350938
0.027877	0.048504					0.032842	-0.350938
0.028709	0.067986					0.033675	-0.350938
0.029541	0.086421					0.034507	-0.350937
0.030374	0.10193					0.035339	-0.350937
0.031206	0.119846					0.036171	-0.350937
0.032038	0.147723					0.037003	-0.350937
0.03287	0.187062					0.037836	-0.350937
0.033702	0.236466					0.038668	-0.350937
0.034535	0.296458					0.0395	-0.350937
0.035367	0.363488					0.040332	-0.350937
0.036199	0.436683					0.041165	-0.350937
0.037031	0.513909					0.041997	-0.350937
0.037864	0.591623					0.042829	-0.350937
0.038696	0.671204					0.043661	-0.350936
0.039528	0.751831					0.044494	-0.350936
0.04036	0.8326					0.045326	-0.350936
0.041193	0.912165					0.046158	-0.350936
0.042025	0.990404					0.04699	-0.350936
0.042857	1068062					0.047822	-0.350936
0.043689	1146909					0.048655	-0.350936
0.044521	1224664					0.049487	-0.350936
0.045354	1300458					0.050319	-0.350936
0.046186	1375547					0.051151	-0.350936
0.047018	1447502					0.051984	-0.350936
0.04785	1517109					0.052816	-0.350935
0.048683	1584738					0.053648	-0.350935
0.049515	1651701					0.05448	-0.350935
0.050347	171842					0.055312	-0.350935
0.051179	178359					0.056145	-0.350935
0.052012	1847837					0.056977	-0.350935
0.052844	1910649					0.057809	-0.350935
0.053676	1971222					0.058641	-0.350935
0.054508	2030817					0.059474	-0.350935
0.05534	2090346					0.060306	-0.350935
0.056173	2151106					0.061138	-0.350935
0.057005	2210774					0.06197	-0.350935
0.057837	2271339					0.062803	-0.350934
0.058669	2330566					0.063635	-0.350934
0.059502	2389082					0.064467	-0.350934
0.060334	2447242					0.065299	-0.350934
0.061166	2504912					0.066131	-0.350934
0.061998	2563311					0.066964	-0.350934
0.062831	2622182					0.067796	-0.350934
0.063663	2680699					0.068628	-0.350934
0.064495	273937					0.06946	-0.350934
0.065327	2797395					0.070293	-0.350934
0.066159	2854641					0.071125	-0.350934
0.066992	2909806					0.071957	-0.350933
0.067824	2962405					0.072789	-0.350933
0.068656	3009043					0.073622	-0.350933
0.069488	3047968					0.074454	-0.350933
0.070321	3083661					0.075286	-0.350933
0.071153	3118089					0.076118	-0.350933
0.071985	3155875					0.07695	-0.350933
0.072817	3193963					0.077783	-0.350933
0.07365	3221227					0.078615	-0.350933
0.074482	3235914					0.079447	-0.350933
0.075314	3238351					0.080279	-0.350933
0.076146	3229648					0.081112	-0.350932
0.076978	3213491					0.081944	-0.350932
0.077811	3190526					0.082776	-0.350932
0.078643	316286					0.083608	-0.350932
0.079475	3134609					0.084441	-0.350932
0.080307	3103536					0.085273	-0.350932
0.08114	3069864					0.086105	-0.350932
0.081972	3034399					0.086937	-0.350932
0.082804	3000004					0.087769	-0.350932
0.083636	2965778					0.088602	-0.350932
0.084468	2930814					0.089434	-0.350932
0.085301	2894868					0.090266	-0.350932
0.086133	2859224					0.091098	-0.350931
0.086965	2824509					0.091931	-0.350931
0.087797	2790207					0.092763	-0.350931
0.08863	2757966					0.093595	-0.350931
0.089462	2727629					0.094427	-0.350931
0.090294	2699116					0.09526	-0.350931
0.091126	2670169					0.096092	-0.350931
0.091959	2641596					0.096924	-0.350931
0.092791	261493					0.097756	-0.350931
0.093623	258897					0.098588	-0.350931
0.094455	256226					0.099421	-0.350931
0.095287	2536351					0.100253	-0.350931
0.09612	2511537					0.101085	-0.35093
0.096952	2486438					0.101917	-0.35093
0.097784	2460924					0.10275	-0.35093
0.098616	2435829					0.103582	-0.35093
0.099449	2409831					0.104414	-0.35093
0.100281	2383465					0.105246	-0.35093
0.101113	2357115					0.106079	-0.35093
0.101945	2330451					0.106911	-0.35093
0.102778	2303217					0.107743	-0.35093
0.10361	2274989					0.108575	-0.350929
0.104442	2245591					0.109407	-0.350929
0.105274	2215546					0.11024	-0.350929
0.106106	2185215					0.111072	-0.350929
0.106939	2154777					0.111904	-0.350929
0.107771	2123065					0.112736	-0.350929
0.108603	2091561					0.113569	-0.350929
0.109435	2060494					0.114401	-0.350929
0.110268	2029193					0.115233	-0.350929
0.1111	1999687					0.116065	-0.350929
0.111932	1971171					0.116898	-0.350929
0.112764	1943096					0.11773	-0.350929
0.113597	1915191					0.118562	-0.350928
0.114429	1887402					0.119394	-0.350928
0.115261	1859774					0.120226	-0.350928
0.116093	183344					0.121059	-0.350928
0.116925	1808316					0.121891	-0.350928
0.117758	1783316					0.122723	-0.350928
0.11859	1758154					0.123555	-0.350928
0.119422	1733399					0.124388	-0.350928
0.120254	1709328					0.12522	-0.350928
0.121087	168591					0.126052	-0.350928
0.121919	1662712					0.126884	-0.350927
0.122751	1639259					0.127716	-0.350927
0.123583	161745					0.128549	-0.350927
0.124416	1598					0.129381	-0.350927
0.125248	1580463					0.130213	-0.350927
0.12608	1563026					0.131045	-0.350927
0.126912	1544013					0.131878	-0.350927
0.127744	152501					0.13271	-0.350927
0.128577	150671					0.133542	-0.350927
0.129409	1488161					0.134374	-0.350927
0.130241	1470614					0.135207	-0.350927
0.131073	1452703					0.136039	-0.350927
0.131906	1435889					0.136871	-0.350926
0.132738	1419778					0.137703	-0.350926
0.13357	1403175					0.138535	-0.350926
0.134402	138644					0.139368	-0.350926
0.135235	1369562					0.1402	-0.350926
0.136067	1354873					0.141032	-0.350926
0.136899	1340208					0.141864	-0.350926
0.137731	1324659					0.142697	-0.350926
0.138563	1308837					0.143529	-0.350926
0.139396	1293032					0.144361	-0.350926
0.140228	1276404					0.145193	-0.350926
0.14106	1259646					0.146026	-0.350926
0.141892	1244475					0.146858	-0.350925
0.142725	1229892					0.14769	-0.350925
0.143557	1214993					0.148522	-0.350925
0.144389	1202064					0.149354	-0.350925
0.145221	1189623					0.150187	-0.350925
0.146054	1176817					0.151019	-0.350925
0.146886	1164908					0.151851	-0.350925
0.147718	1152827					0.152683	-0.350925
0.14855	1141823					0.153516	-0.350925
0.149382	1130625					0.154348	-0.350924
0.150215	111929					0.15518	-0.350924
0.151047	1108289					0.156012	-0.350924
0.151879	109815					0.156845	-0.350924
0.152711	1088322					0.157677	-0.350924
0.153544	1078039					0.158509	-0.350924
0.154376	1068672					0.159341	-0.350924
0.155208	1058967					0.160173	-0.350924
0.15604	1049246					0.161006	-0.350924
0.156872	1040344					0.161838	-0.350924
0.157705	1030361					0.16267	-0.350924
0.158537	1020173					0.163502	-0.350924
0.159369	1010153					0.164335	-0.350924
0.160201	1001765					0.165167	-0.350923
0.161034	0.993575					0.165999	-0.350923
0.161866	0.984963					0.166831	-0.350923
0.162698	0.975424					0.167664	-0.350923
0.16353	0.966901					0.168496	-0.350923
0.164363	0.960041					0.169328	-0.350923
0.165195	0.952297					0.17016	-0.350923
0.166027	0.945202					0.170992	-0.350923
0.166859	0.937472					0.171825	-0.350923
0.167691	0.929112					0.172657	-0.350923
0.168524	0.920968					0.173489	-0.350923
0.169356	0.913513					0.174321	-0.350923
0.170188	0.905631					0.175154	-0.350922
0.17102	0.898953					0.175986	-0.350922
0.171853	0.892718					0.176818	-0.350922
0.172685	0.886977					0.17765	-0.350922
0.173517	0.880879					0.178483	-0.350922
0.174349	0.875037					0.179315	-0.350922
0.175182	0.869653					0.180147	-0.350922
0.176014	0.8647					0.180979	-0.350922
0.176846	0.860559					0.181811	-0.350922
0.177678	0.856485					0.182644	-0.350922
0.17851	0.852934					0.183476	-0.350922
0.179343	0.85019					0.184308	-0.350922
0.180175	0.848224					0.18514	-0.350922
0.181007	0.846525					0.185973	-0.350921
0.181839	0.845037					0.186805	-0.350921
0.182672	0.844255					0.187637	-0.350921
0.183504	0.842988					0.188469	-0.350921
0.184336	0.841918					0.189302	-0.350921
0.185168	0.842031					0.190134	-0.350921
0.186001	0.840988					0.190966	-0.350921
0.186833	0.840119					0.191798	-0.350921
0.187665	0.840394					0.19263	-0.35092
0.188497	0.841142					0.193463	-0.35092
0.189329	0.842977					0.194295	-0.35092
0.190162	0.843744					0.195127	-0.35092
0.190994	0.845107					0.195959	-0.35092
0.191826	0.846899					0.196792	-0.35092
0.192658	0.848609					0.197624	-0.35092
0.193491	0.851451					0.198456	-0.35092
0.194323	0.854302					0.199288	-0.35092
0.195155	0.857365					0.20012	-0.35092
0.195987	0.861188					0.200953	-0.35092
0.19682	0.864947					0.201785	-0.350919
0.197652	0.868477					0.202617	-0.350919
0.198484	0.871847					0.203449	-0.350919
0.199316	0.876584					0.204282	-0.350919
0.200148	0.882553					0.205114	-0.350919
0.200981	0.888049					0.205946	-0.350919
0.201813	0.892427					0.206778	-0.350919
0.202645	0.898656					0.207611	-0.350919
0.203477	0.905032					0.208443	-0.350919
0.20431	0.911572					0.209275	-0.350919
0.205142	0.918266					0.210107	-0.350919
0.205974	0.923617					0.210939	-0.350919
0.206806	0.931129					0.211772	-0.350918
0.207639	0.938221					0.212604	-0.350918
0.208471	0.945052					0.213436	-0.350918
0.209303	0.952905					0.214268	-0.350918
0.210135	0.9615					0.215101	-0.350918
0.210967	0.967728					0.215933	-0.350918
0.2118	0.974686					0.216765	-0.350918
0.212632	0.981394					0.217597	-0.350918
0.213464	0.987429					0.21843	-0.350918
0.214296	0.993081					0.219262	-0.350918
0.215129	0.998916					0.220094	-0.350918
0.215961	1004099					0.220926	-0.350917
0.216793	1009764					0.221758	-0.350917
0.217625	1014892					0.222591	-0.350917
0.218458	1019756					0.223423	-0.350917
0.21929	102454					0.224255	-0.350917
0.220122	1029595					0.225087	-0.350917
0.220954	1034199					0.22592	-0.350917
0.221786	1038512					0.226752	-0.350917
0.222619	1042709					0.227584	-0.350917
0.223451	1047195					0.228416	-0.350917
0.224283	1050964					0.229249	-0.350917
0.225115	1055503					0.230081	-0.350917
0.225948	1060201					0.230913	-0.350916
0.22678	1064393					0.231745	-0.350916
0.227612	106812					0.232577	-0.350916
0.228444	1071812					0.23341	-0.350916
0.229276	1075681					0.234242	-0.350916
0.230109	1078495					0.235074	-0.350916
0.230941	1081023					0.235906	-0.350916
0.231773	1083903					0.236739	-0.350916
0.232605	1085415					0.237571	-0.350916
0.233438	1087955					0.238403	-0.350916
0.23427	1090356					0.239235	-0.350916
0.235102	1092141					0.240068	-0.350915
0.235934	1093985					0.2409	-0.350915
0.236767	1095795					0.241732	-0.350915
0.237599	1097365					0.242564	-0.350915
0.238431	1098094					0.243396	-0.350915
0.239263	1100014					0.244229	-0.350915
0.240095	1100975					0.245061	-0.350915
0.240928	1101959					0.245893	-0.350915
0.24176	1101088					0.246725	-0.350915
0.242592	1102121					0.247558	-0.350915
0.243424	1103405					0.24839	-0.350915
0.244257	1101719					0.249222	-0.350915
0.245089	1101344					0.250054	-0.350914
0.245921	1100634					0.250887	-0.350914
0.246753	1099942					0.251719	-0.350914
0.247586	1100418					0.252551	-0.350914
0.248418	1099189					0.253383	-0.350914
0.24925	1097425					0.254215	-0.350914
0.250082	1096242					0.255048	-0.350914
0.250914	1093488					0.25588	-0.350914
0.251747	1090211					0.256712	-0.350914
0.252579	1088366					0.257544	-0.350914
0.253411	1087037					0.258377	-0.350914
0.254243	1085807					0.259209	-0.350913
0.255076	1084348					0.260041	-0.350913
0.255908	1082087					0.260873	-0.350913
0.25674	1079985					0.261706	-0.350913
0.257572	1077721					0.262538	-0.350913
0.258405	1075072					0.26337	-0.350913
0.259237	1071856					0.264202	-0.350913
0.260069	1068721					0.265034	-0.350913
0.260901	1066725					0.265867	-0.350913
0.261733	1064409					0.266699	-0.350913
0.262566	1061424					0.267531	-0.350913
0.263398	1058057					0.268363	-0.350913
0.26423	1055738					0.269196	-0.350912
0.265062	1052726					0.270028	-0.350912
0.265895	1049996					0.27086	-0.350912
0.266727	104535					0.271692	-0.350912
0.267559	1039914					0.272525	-0.350912
0.268391	1035831					0.273357	-0.350912
0.269224	1031432					0.274189	-0.350912
0.270056	1027541					0.275021	-0.350912
0.270888	1022325					0.275853	-0.350912
0.27172	1017034					0.276686	-0.350912
0.272552	1011874					0.277518	-0.350912
0.273385	1007042					0.27835	-0.350911
0.274217	1003011					0.279182	-0.350911
0.275049	0.998646					0.280015	-0.350911
0.275881	0.993355					0.280847	-0.350911
0.276714	0.987865					0.281679	-0.350911
0.277546	0.981642					0.282511	-0.350911
0.278378	0.976507					0.283343	-0.350911
0.27921	0.970332					0.284176	-0.350911
0.280043	0.963964					0.285008	-0.350911
0.280875	0.958557					0.28584	-0.350911
0.281707	0.952784					0.286672	-0.350911
0.282539	0.947409					0.287505	-0.35091
0.283371	0.941677					0.288337	-0.35091
0.284204	0.935591					0.289169	-0.35091
0.285036	0.928979					0.290001	-0.35091
0.285868	0.923968					0.290834	-0.35091
0.2867	0.917239					0.291666	-0.35091
0.287533	0.910357					0.292498	-0.35091
0.288365	0.903297					0.29333	-0.35091
0.289197	0.894813					0.294162	-0.35091
0.290029	0.887786					0.294995	-0.35091
0.290862	0.880234					0.295827	-0.35091
0.291694	0.872213					0.296659	-0.35091
0.292526	0.865674					0.297491	-0.350909
0.293358	0.85922					0.298324	-0.350909
0.29419	0.851839					0.299156	-0.350909
0.295023	0.844727					0.299988	-0.350909
0.295855	0.837458					0.30082	-0.350909
0.296687	0.830211					0.301653	-0.350909
0.297519	0.823605					0.302485	-0.350909
0.298352	0.816728					0.303317	-0.350909
0.299184	0.810409					0.304149	-0.350909
0.300016	0.804397					0.304981	-0.350909
0.300848	0.798938					0.305814	-0.350909
0.301681	0.793104					0.306646	-0.350908
0.302513	0.786108					0.307478	-0.350908
0.303345	0.779232					0.30831	-0.350908
0.304177	0.772396					0.309143	-0.350908
0.305009	0.766193					0.309975	-0.350908
0.305842	0.759197					0.310807	-0.350908
0.306674	0.752506					0.311639	-0.350908
0.307506	0.746535					0.312472	-0.350908
0.308338	0.74073					0.313304	-0.350908
0.309171	0.735091					0.314136	-0.350908
0.310003	0.727614					0.314968	-0.350908
0.310835	0.722109					0.3158	-0.350907
0.311667	0.715284					0.316633	-0.350907
0.312499	0.709858					0.317465	-0.350907
0.313332	0.703979					0.318297	-0.350907
0.314164	0.698424					0.319129	-0.350907
0.314996	0.691494					0.319962	-0.350907
0.315828	0.685243					0.320794	-0.350907
0.316661	0.678725					0.321626	-0.350907
0.317493	0.673436					0.322458	-0.350907
0.318325	0.668567					0.323291	-0.350907
0.319157	0.663771					0.324123	-0.350907
0.31999	0.657842					0.324955	-0.350906
0.320822	0.651874					0.325787	-0.350906
0.321654	0.64683					0.326619	-0.350906
0.322486	0.640751					0.327452	-0.350906
0.323318	0.635442					0.328284	-0.350906
0.324151	0.629547					0.329116	-0.350906
0.324983	0.623481					0.329948	-0.350906
0.325815	0.618282					0.330781	-0.350906
0.326647	0.613732					0.331613	-0.350906
0.32748	0.608663					0.332445	-0.350906
0.328312	0.603985					0.333277	-0.350906
0.329144	0.599633					0.33411	-0.350905
0.329976	0.595021					0.334942	-0.350905
0.330809	0.590092					0.335774	-0.350905
0.331641	0.585327					0.336606	-0.350905
0.332473	0.581162					0.337438	-0.350905
0.333305	0.577147					0.338271	-0.350905
0.334137	0.57234					0.339103	-0.350905
0.33497	0.56688					0.339935	-0.350905
0.335802	0.562371					0.340767	-0.350905
0.336634	0.557897					0.3416	-0.350905
0.337466	0.553594					0.342432	-0.350905
0.338299	0.549639					0.343264	-0.350904
0.339131	0.545961					0.344096	-0.350904
0.339963	0.542058					0.344929	-0.350904
0.340795	0.537416					0.345761	-0.350904
0.341628	0.532743					0.346593	-0.350904
0.34246	0.52849					0.347425	-0.350904
0.343292	0.523258					0.348257	-0.350904
0.344124	0.518875					0.34909	-0.350904
0.344956	0.514979					0.349922	-0.350904
0.345789	0.511116					0.350754	-0.350904
0.346621	0.507655					0.351586	-0.350904
0.347453	0.504051					0.352419	-0.350904
0.348285	0.500393					0.353251	-0.350903
0.349118	0.495709					0.354083	-0.350903
0.34995	0.492048					0.354915	-0.350903
0.350782	0.488601					0.355747	-0.350903
0.351614	0.485849					0.35658	-0.350903
0.352447	0.48207					0.357412	-0.350903
0.353279	0.478622					0.358244	-0.350903
0.354111	0.475361					0.359076	-0.350903
0.354943	0.472347					0.359909	-0.350903
0.355775	0.468695					0.360741	-0.350903
0.356608	0.46547					0.361573	-0.350903
0.35744	0.462058					0.362405	-0.350902
0.358272	0.458726					0.363238	-0.350902
0.359104	0.455552					0.36407	-0.350902
0.359937	0.45165					0.364902	-0.350902
0.360769	0.447755					0.365734	-0.350902
0.361601	0.444941					0.366566	-0.350902
0.362433	0.441782					0.367399	-0.350902
0.363266	0.438014					0.368231	-0.350902
0.364098	0.434658					0.369063	-0.350902
0.36493	0.431383					0.369895	-0.350902
0.365762	0.428626					0.370728	-0.350902
0.366594	0.42612					0.37156	-0.350901
0.367427	0.423211					0.372392	-0.350901
0.368259	0.420464					0.373224	-0.350901
0.369091	0.418089					0.374057	-0.350901
0.369923	0.41518					0.374889	-0.350901
0.370756	0.412949					0.375721	-0.350901
0.371588	0.409989					0.376553	-0.350901
0.37242	0.408282					0.377385	-0.350901
0.373252	0.405825					0.378218	-0.350901
0.374085	0.402751					0.37905	-0.350901
0.374917	0.399533					0.379882	-0.350901
0.375749	0.396128					0.380714	-0.3509
0.376581	0.393362					0.381547	-0.3509
0.377413	0.391913					0.382379	-0.3509
0.378246	0.389561					0.383211	-0.3509
0.379078	0.38644					0.384043	-0.3509
0.37991	0.384167					0.384876	-0.3509
0.380742	0.381587					0.385708	-0.3509
0.381575	0.378513					0.38654	-0.3509
0.382407	0.376319					0.387372	-0.3509
0.383239	0.374869					0.388204	-0.3509
0.384071	0.372149					0.389037	-0.3509
0.384903	0.370304					0.389869	-0.350899
0.385736	0.36813					0.390701	-0.350899
0.386568	0.365663					0.391533	-0.350899
0.3874	0.364175					0.392366	-0.350899
0.388232	0.361143					0.393198	-0.350899
0.389065	0.357488					0.39403	-0.350899
0.389897	0.355233					0.394862	-0.350899
0.390729	0.354333					0.395695	-0.350899
0.391561	0.352106					0.396527	-0.350899
0.392394	0.349538					0.397359	-0.350899
0.393226	0.34718					0.398191	-0.350899
0.394058	0.344467					0.399023	-0.350899
0.39489	0.341474					0.399856	-0.350898
0.395722	0.338085					0.400688	-0.350898
0.396555	0.335444					0.40152	-0.350898
0.397387	0.332861					0.402352	-0.350898
0.398219	0.329883					0.403185	-0.350898
0.399051	0.3274					0.404017	-0.350898
0.399884	0.32545					0.404849	-0.350898
0.400716	0.322628					0.405681	-0.350898
0.401548	0.320198					0.406514	-0.350898
0.40238	0.317968					0.407346	-0.350898
0.403213	0.314842					0.408178	-0.350898
0.404045	0.312566					0.40901	-0.350897
0.404877	0.31102					0.409842	-0.350897
0.405709	0.309883					0.410675	-0.350897
0.406541	0.307948					0.411507	-0.350897
0.407374	0.305132					0.412339	-0.350897
0.408206	0.302499					0.413171	-0.350897
0.409038	0.30032					0.414004	-0.350897
0.40987	0.297983					0.414836	-0.350897
0.410703	0.294708					0.415668	-0.350897
0.411535	0.292307					0.4165	-0.350897
0.412367	0.289557					0.417333	-0.350897
0.413199	0.287543					0.418165	-0.350896
0.414032	0.285557					0.418997	-0.350896
0.414864	0.283113					0.419829	-0.350896
0.415696	0.280624					0.420661	-0.350896
0.416528	0.278768					0.421494	-0.350896
0.41736	0.277634					0.422326	-0.350896
0.418193	0.276662					0.423158	-0.350896
0.419025	0.274856					0.42399	-0.350896
0.419857	0.273926					0.424823	-0.350896
0.420689	0.272665					0.425655	-0.350896
0.421522	0.271085					0.426487	-0.350896
0.422354	0.269371					0.427319	-0.350895
0.423186	0.268111					0.428151	-0.350895
0.424018	0.267265					0.428984	-0.350895
0.424851	0.265799					0.429816	-0.350895
0.425683	0.263743					0.430648	-0.350895
0.426515	0.262256					0.43148	-0.350895
0.427347	0.260242					0.432313	-0.350895
0.428179	0.258987					0.433145	-0.350895
0.429012	0.257971					0.433977	-0.350895
0.429844	0.257763					0.434809	-0.350895
0.430676	0.257714					0.435642	-0.350895
0.431508	0.257158					0.436474	-0.350895
0.432341	0.256158					0.437306	-0.350894
0.433173	0.255434					0.438138	-0.350894
0.434005	0.254902					0.43897	-0.350894
0.434837	0.253613					0.439803	-0.350894
0.43567	0.253433					0.440635	-0.350894
0.436502	0.253715					0.441467	-0.350894
0.437334	0.252262					0.442299	-0.350894
0.438166	0.251611					0.443132	-0.350894
0.438998	0.251133					0.443964	-0.350894
0.439831	0.249982					0.444796	-0.350894
0.440663	0.249338					0.445628	-0.350894
0.441495	0.247863					0.446461	-0.350893
0.442327	0.247724					0.447293	-0.350893
0.44316	0.246744					0.448125	-0.350893
0.443992	0.245357					0.448957	-0.350893
0.444824	0.245369					0.449789	-0.350893
0.445656	0.245205					0.450622	-0.350893
0.446488	0.245223					0.451454	-0.350893
0.447321	0.244272					0.452286	-0.350893
0.448153	0.242442					0.453118	-0.350893
0.448985	0.241456					0.453951	-0.350893
0.449817	0.240855					0.454783	-0.350893
0.45065	0.239636					0.455615	-0.350892
0.451482	0.238223					0.456447	-0.350892
0.452314	0.237376					0.45728	-0.350892
0.453146	0.237431					0.458112	-0.350892
0.453979	0.237028					0.458944	-0.350892
0.454811	0.236153					0.459776	-0.350892
0.455643	0.235381					0.460608	-0.350892
0.456475	0.235155					0.461441	-0.350892
0.457307	0.234248					0.462273	-0.350892
0.45814	0.233256					0.463105	-0.350892
0.458972	0.231801					0.463937	-0.350892
0.459804	0.231002					0.46477	-0.350892
0.460636	0.23022					0.465602	-0.350891
0.461469	0.228922					0.466434	-0.350891
0.462301	0.227665					0.467266	-0.350891
0.463133	0.226355					0.468099	-0.350891
0.463965	0.225397					0.468931	-0.350891
0.464798	0.224866					0.469763	-0.350891
0.46563	0.224109					0.470595	-0.350891
0.466462	0.223212					0.471427	-0.350891
0.467294	0.222862					0.47226	-0.350891
0.468126	0.221805					0.473092	-0.350891
0.468959	0.222177					0.473924	-0.350891
0.469791	0.221529					0.474756	-0.350891
0.470623	0.220406					0.475589	-0.35089
0.471455	0.218922					0.476421	-0.35089
0.472288	0.218393					0.477253	-0.35089
0.47312	0.217711					0.478085	-0.35089
0.473952	0.217206					0.478918	-0.35089
0.474784	0.21638					0.47975	-0.35089
0.475617	0.216033					0.480582	-0.35089
0.476449	0.215595					0.481414	-0.35089
0.477281	0.214634					0.482246	-0.35089
0.478113	0.213444					0.483079	-0.35089
0.478945	0.213072					0.483911	-0.35089
0.479778	0.212635					0.484743	-0.350889
0.48061	0.21156					0.485575	-0.350889
0.481442	0.211429					0.486408	-0.350889
0.482274	0.21068					0.48724	-0.350889
0.483107	0.210717					0.488072	-0.350889
0.483939	0.210565					0.488904	-0.350889
0.484771	0.209957					0.489736	-0.350889
0.485603	0.210214					0.490569	-0.350889
0.486436	0.209156					0.491401	-0.350889
0.487268	0.20771					0.492233	-0.350889
0.4881	0.206543					0.493065	-0.350889
0.488932	0.205494					0.493898	-0.350889
0.489764	0.205453					0.49473	-0.350888
0.490597	0.203949					0.495562	-0.350888
0.491429	0.203681					0.496394	-0.350888
0.492261	0.203126					0.497227	-0.350888
0.493093	0.203423					0.498059	-0.350888
0.493926	0.203089					0.498891	-0.350888
0.494758	0.201375					0.499723	-0.350888
0.49559	0.200149					0.500556	-0.350888
0.496422	0.199288					0.501388	-0.350888
0.497255	0.198382					0.50222	-0.350888
0.498087	0.19699					0.503052	-0.350888
0.498919	0.196933					0.503884	-0.350888
0.499751	0.196962					0.504717	-0.350887
0.500583	0.196919					0.505549	-0.350887
0.501416	0.196084					0.506381	-0.350887
0.502248	0.195415					0.507213	-0.350887
0.50308	0.194973					0.508046	-0.350887
0.503912	0.194696					0.508878	-0.350887
0.504745	0.194032					0.50971	-0.350887
0.505577	0.192597					0.510542	-0.350887
0.506409	0.191605					0.511374	-0.350887
0.507241	0.190217					0.512207	-0.350887
0.508074	0.188302					0.513039	-0.350886
0.508906	0.186596					0.513871	-0.350886
0.509738	0.186183					0.514703	-0.350886
0.51057	0.184871					0.515536	-0.350886
0.511402	0.183532					0.516368	-0.350886
0.512235	0.182681					0.5172	-0.350885
0.513067	0.181462					0.518032	-0.350885
0.513899	0.17983					0.518865	-0.350885
0.514731	0.178307					0.519697	-0.350885
0.515564	0.176628					0.520529	-0.350885
0.516396	0.175318					0.521361	-0.350885
0.517228	0.174685					0.522193	-0.350885
0.51806	0.173797					0.523026	-0.350885
0.518893	0.172949					0.523858	-0.350885
0.519725	0.173121					0.52469	-0.350885
0.520557	0.172922					0.525522	-0.350884
0.521389	0.172164					0.526355	-0.350884
0.522221	0.171873					0.527187	-0.350884
0.523054	0.171304					0.528019	-0.350884
0.523886	0.170745					0.528851	-0.350884
0.524718	0.16951					0.529684	-0.350884
0.52555	0.167953					0.530516	-0.350884
0.526383	0.167792					0.531348	-0.350884
0.527215	0.166995					0.53218	-0.350884
0.528047	0.166411					0.533012	-0.350884
0.528879	0.166555					0.533845	-0.350884
0.529711	0.166225					0.534677	-0.350884
0.530544	0.165013					0.535509	-0.350884
0.531376	0.164026					0.536341	-0.350883
0.532208	0.163725					0.537174	-0.350883
0.53304	0.162274					0.538006	-0.350883
0.533873	0.160842					0.538838	-0.350883
0.534705	0.159825					0.53967	-0.350883
0.535537	0.159035					0.540503	-0.350883
0.536369	0.15816					0.541335	-0.350883
0.537202	0.157224					0.542167	-0.350883
0.538034	0.155721					0.542999	-0.350883
0.538866	0.154468					0.543831	-0.350883
0.539698	0.154081					0.544664	-0.350883
0.540531	0.153336					0.545496	-0.350883
0.541363	0.15258					0.546328	-0.350882
0.542195	0.152341					0.54716	-0.350882
0.543027	0.152513					0.547993	-0.350882
0.543859	0.151189					0.548825	-0.350882
0.544692	0.149976					0.549657	-0.350882
0.545524	0.14911					0.550489	-0.350882
0.546356	0.149295					0.551322	-0.350882
0.547188	0.150145					0.552154	-0.350882
0.548021	0.149753					0.552986	-0.350882
0.548853	0.149852					0.553818	-0.350882
0.549685	0.150049					0.55465	-0.350882
0.550517	0.149798					0.555483	-0.350882
0.551349	0.14855					0.556315	-0.350881
0.552182	0.147309					0.557147	-0.350881
0.553014	0.146739					0.557979	-0.350881
0.553846	0.146053					0.558812	-0.350881
0.554678	0.14529					0.559644	-0.350881
0.555511	0.144629					0.560476	-0.350881
0.556343	0.143253					0.561308	-0.350881
0.557175	0.142024					0.562141	-0.350881
0.558007	0.141317					0.562973	-0.350881
0.55884	0.140319					0.563805	-0.350881
0.559672	0.139579					0.564637	-0.350881
0.560504	0.139328					0.565469	-0.350881
0.561336	0.138545					0.566302	-0.350881
0.562168	0.13792					0.567134	-0.35088
0.563001	0.137892					0.567966	-0.35088
0.563833	0.137599					0.568798	-0.35088
0.564665	0.137191					0.569631	-0.35088
0.565497	0.137087					0.570463	-0.35088
0.56633	0.137056					0.571295	-0.35088
0.567162	0.137252					0.572127	-0.35088
0.567994	0.136517					0.572959	-0.35088
0.568826	0.135814					0.573792	-0.35088
0.569659	0.135594					0.574624	-0.35088
0.570491	0.135059					0.575456	-0.35088
0.571323	0.13478					0.576288	-0.35088
0.572155	0.135541					0.577121	-0.350879
0.572987	0.135625					0.577953	-0.350879
0.57382	0.134916					0.578785	-0.350879
0.574652	0.1351					0.579617	-0.350879
0.575484	0.135799					0.58045	-0.350879
0.576316	0.135516					0.581282	-0.350879
0.577149	0.135158					0.582114	-0.350879
0.577981	0.135437					0.582946	-0.350879
0.578813	0.13575					0.583779	-0.350879
0.579645	0.136452					0.584611	-0.350879
0.580478	0.136929					0.585443	-0.350879
0.58131	0.136744					0.586275	-0.350879
0.582142	0.136718					0.587107	-0.350878
0.582974	0.136581					0.58794	-0.350878
0.583806	0.135268					0.588772	-0.350878
0.584639	0.133797					0.589604	-0.350878
0.585471	0.133589					0.590436	-0.350878
0.586303	0.13368					0.591269	-0.350878
0.587135	0.133335					0.592101	-0.350877
0.587968	0.13266					0.592933	-0.350877
0.5888	0.131713					0.593765	-0.350877
0.589632	0.131137					0.594597	-0.350877
0.590464	0.131129					0.59543	-0.350877
0.591296	0.13097					0.596262	-0.350877
0.592129	0.130952					0.597094	-0.350877
0.592961	0.13177					0.597926	-0.350877
0.593793	0.13291					0.598759	-0.350877
0.594625	0.13305					0.599591	-0.350877
0.595458	0.132611					0.600423	-0.350876
0.59629	0.132482					0.601255	-0.350876
0.597122	0.133185					0.602088	-0.350876
0.597954	0.13413					0.60292	-0.350876
0.598787	0.135003					0.603752	-0.350876
0.599619	0.135383					0.604584	-0.350876
0.600451	0.135086					0.605416	-0.350876
0.601283	0.133865					0.606249	-0.350876
0.602116	0.133416					0.607081	-0.350876
0.602948	0.13344					0.607913	-0.350876
0.60378	0.133783					0.608745	-0.350876
0.604612	0.133372					0.609578	-0.350876
0.605444	0.132772					0.61041	-0.350876
0.606277	0.132591					0.611242	-0.350875
0.607109	0.132331					0.612074	-0.350875
0.607941	0.13143					0.612907	-0.350875
0.608773	0.130232					0.613739	-0.350875
0.609606	0.129675					0.614571	-0.350875
0.610438	0.12978					0.615403	-0.350875
0.61127	0.129343					0.616235	-0.350875
0.612102	0.128647					0.617068	-0.350875
0.612934	0.127521					0.6179	-0.350875
0.613767	0.12669					0.618732	-0.350875
0.614599	0.126921					0.619564	-0.350875
0.615431	0.128304					0.620397	-0.350875
0.616263	0.129577					0.621229	-0.350875
0.617096	0.130047					0.622061	-0.350875
0.617928	0.130446					0.622893	-0.350874
0.61876	0.13084					0.623726	-0.350874
0.619592	0.130471					0.624558	-0.350874
0.620425	0.130206					0.62539	-0.350874
0.621257	0.129699					0.626222	-0.350874
0.622089	0.128882					0.627054	-0.350874
0.622921	0.128791					0.627887	-0.350874
0.623753	0.128853					0.628719	-0.350874
0.624586	0.129195					0.629551	-0.350874
0.625418	0.130184					0.630383	-0.350874
0.62625	0.130928					0.631216	-0.350874
0.627082	0.13105					0.632048	-0.350874
0.627915	0.130615					0.63288	-0.350874
0.628747	0.129857					0.633712	-0.350873
0.629579	0.128902					0.634544	-0.350873
0.630411	0.128322					0.635377	-0.350873
0.631244	0.128203					0.636209	-0.350873
0.632076	0.127828					0.637041	-0.350873
0.632908	0.127637					0.637873	-0.350873
0.63374	0.127811					0.638706	-0.350873
0.634572	0.127526					0.639538	-0.350873
0.635405	0.127446					0.64037	-0.350872
0.636237	0.127444					0.641202	-0.350872
0.637069	0.127853					0.642035	-0.350872
0.637901	0.128119					0.642867	-0.350872
0.638734	0.127827					0.643699	-0.350872
0.639566	0.127767					0.644531	-0.350872
0.640398	0.127018					0.645364	-0.350872
0.64123	0.126236					0.646196	-0.350872
0.642063	0.126434					0.647028	-0.350872
0.642895	0.127714					0.64786	-0.350871
0.643727	0.12831					0.648692	-0.350871
0.644559	0.127703					0.649525	-0.350871
0.645391	0.126343					0.650357	-0.350871
0.646224	0.12508					0.651189	-0.350871
0.647056	0.125283					0.652021	-0.350871
0.647888	0.12514					0.652854	-0.350871
0.64872	0.124791					0.653686	-0.350871
0.649553	0.125916					0.654518	-0.350871
0.650385	0.126593					0.65535	-0.350871
0.651217	0.125696					0.656182	-0.350871
0.652049	0.125201					0.657015	-0.350871
0.652882	0.125727					0.657847	-0.350871
0.653714	0.126214					0.658679	-0.35087
0.654546	0.126383					0.659511	-0.35087
0.655378	0.126439					0.660344	-0.35087
0.65621	0.126313					0.661176	-0.35087
0.657043	0.125619					0.662008	-0.35087
0.657875	0.124268					0.66284	-0.35087
0.658707	0.123111					0.663673	-0.35087
0.659539	0.122118					0.664505	-0.35087
0.660372	0.121274					0.665337	-0.35087
0.661204	0.121226					0.666169	-0.35087
0.662036	0.121037					0.667001	-0.35087
0.662868	0.120754					0.667834	-0.35087
0.663701	0.121065					0.668666	-0.35087
0.664533	0.120871					0.669498	-0.350869
0.665365	0.119846					0.67033	-0.350869
0.666197	0.118539					0.671163	-0.350869
0.667029	0.11663					0.671995	-0.350869
0.667862	0.116078					0.672827	-0.350869
0.668694	0.116163					0.673659	-0.350869
0.669526	0.116411					0.674492	-0.350869
0.670358	0.117201					0.675324	-0.350868
0.671191	0.118137					0.676156	-0.350868
0.672023	0.11818					0.676988	-0.350868
0.672855	0.117804					0.67782	-0.350868
0.673687	0.11729					0.678653	-0.350868
0.674519	0.115856					0.679485	-0.350868
0.675352	0.114591					0.680317	-0.350868
0.676184	0.114161					0.681149	-0.350868
0.677016	0.113465					0.681982	-0.350868
0.677848	0.112643					0.682814	-0.350868
0.678681	0.111888					0.683646	-0.350868
0.679513	0.110779					0.684478	-0.350868
0.680345	0.110057					0.685311	-0.350868
0.681177	0.109839					0.686143	-0.350867
0.68201	0.10999					0.686975	-0.350867
0.682842	0.109358					0.687807	-0.350867
0.683674	0.108295					0.688639	-0.350867
0.684506	0.107212					0.689472	-0.350867
0.685338	0.106564					0.690304	-0.350867
0.686171	0.106026					0.691136	-0.350867
0.687003	0.106196					0.691968	-0.350867
0.687835	0.106791					0.692801	-0.350867
0.688667	0.106342					0.693633	-0.350867
0.6895	0.105742					0.694465	-0.350867
0.690332	0.105266					0.695297	-0.350867
0.691164	0.104246					0.69613	-0.350866
0.691996	0.103325					0.696962	-0.350866
0.692829	0.103022					0.697794	-0.350866
0.693661	0.10222					0.698626	-0.350866
0.694493	0.100609					0.699458	-0.350866
0.695325	0.099684					0.700291	-0.350866
0.696157	0.099583					0.701123	-0.350866
0.69699	0.098902					0.701955	-0.350865
0.697822	0.097789					0.702787	-0.350865
0.698654	0.096988					0.70362	-0.350865
0.699486	0.096635					0.704452	-0.350865
0.700319	0.096993					0.705284	-0.350865
0.701151	0.096835					0.706116	-0.350865
0.701983	0.095867					0.706949	-0.350865
0.702815	0.09496					0.707781	-0.350865
0.703648	0.094206					0.708613	-0.350865
0.70448	0.09401					0.709445	-0.350865
0.705312	0.093929					0.710277	-0.350865
0.706144	0.093876					0.71111	-0.350865
0.706976	0.094224					0.711942	-0.350865
0.707809	0.09476					0.712774	-0.350865
0.708641	0.095365					0.713606	-0.350865
0.709473	0.094774					0.714439	-0.350865
0.710305	0.093508					0.715271	-0.350865
0.711138	0.092552					0.716103	-0.350865
0.71197	0.091558					0.716935	-0.350864
0.712802	0.09082					0.717767	-0.350864
0.713634	0.090544					0.7186	-0.350864
0.714467	0.089534					0.719432	-0.350864
0.715299	0.088634					0.720264	-0.350864
0.716131	0.089031					0.721096	-0.350864
0.716963	0.08878					0.721929	-0.350864
0.717795	0.087387					0.722761	-0.350863
0.718628	0.086441					0.723593	-0.350863
0.71946	0.086451					0.724425	-0.350863
0.720292	0.086956					0.725258	-0.350863
0.721124	0.086743					0.72609	-0.350863
0.721957	0.086438					0.726922	-0.350863
0.722789	0.08604					0.727754	-0.350863
0.723621	0.085188					0.728586	-0.350863
0.724453	0.084594					0.729419	-0.350863
0.725286	0.084876					0.730251	-0.350863
0.726118	0.084933					0.731083	-0.350863
0.72695	0.084345					0.731915	-0.350863
0.727782	0.084896					0.732748	-0.350863
0.728614	0.084351					0.73358	-0.350863
0.729447	0.083473					0.734412	-0.350863
0.730279	0.083196					0.735244	-0.350863
0.731111	0.082733					0.736077	-0.350863
0.731943	0.083099					0.736909	-0.350863
0.732776	0.083058					0.737741	-0.350862
0.733608	0.082975					0.738573	-0.350862
0.73444	0.083611					0.739405	-0.350862
0.735272	0.08485					0.740238	-0.350862
0.736104	0.085746					0.74107	-0.350862
0.736937	0.085768					0.741902	-0.350862
0.737769	0.085283					0.742734	-0.350862
0.738601	0.084701					0.743567	-0.350862
0.739433	0.0849					0.744399	-0.350861
0.740266	0.085022					0.745231	-0.350861
0.741098	0.084694					0.746063	-0.350861
0.74193	0.084122					0.746896	-0.350861
0.742762	0.084428					0.747728	-0.350861
0.743595	0.085112					0.74856	-0.350861
0.744427	0.085221					0.749392	-0.350861
0.745259	0.085315					0.750224	-0.350861
0.746091	0.085654					0.751057	-0.35086
0.746924	0.085134					0.751889	-0.35086
0.747756	0.084228					0.752721	-0.35086
0.748588	0.083067					0.753553	-0.35086
0.74942	0.081513					0.754386	-0.35086
0.750252	0.080322					0.755218	-0.35086
0.751085	0.080107					0.75605	-0.35086
0.751917	0.080708					0.756882	-0.35086
0.752749	0.080913					0.757715	-0.35086
0.753581	0.080746					0.758547	-0.35086
0.754414	0.080861					0.759379	-0.35086
0.755246	0.081404					0.760211	-0.35086
0.756078	0.081919					0.761043	-0.35086
0.75691	0.08166					0.761876	-0.35086
0.757742	0.081815					0.762708	-0.35086
0.758575	0.082075					0.76354	-0.35086
0.759407	0.082402					0.764372	-0.35086
0.760239	0.082446					0.765205	-0.35086
0.761071	0.081831					0.766037	-0.350859
0.761904	0.080923					0.766869	-0.350859
0.762736	0.08059					0.767701	-0.350859
0.763568	0.080488					0.768534	-0.350859
0.7644	0.079882					0.769366	-0.350859
0.765233	0.079869					0.770198	-0.350859
0.766065	0.080121					0.77103	-0.350859
0.766897	0.079417					0.771862	-0.350859
0.767729	0.078609					0.772695	-0.350858
0.768561	0.077933					0.773527	-0.350858
0.769394	0.076343					0.774359	-0.350858
0.770226	0.076358					0.775191	-0.350858
0.771058	0.076739					0.776024	-0.350858
0.77189	0.07689					0.776856	-0.350858
0.772723	0.077313					0.777688	-0.350858
0.773555	0.077271					0.77852	-0.350858
0.774387	0.076722					0.779352	-0.350857
0.775219	0.075843					0.780185	-0.350857
0.776052	0.075911					0.781017	-0.350857
0.776884	0.074954					0.781849	-0.350857
0.777716	0.074473					0.782681	-0.350857
0.778548	0.074257					0.783514	-0.350857
0.77938	0.073414					0.784346	-0.350857
0.780213	0.073472					0.785178	-0.350857
0.781045	0.073167					0.78601	-0.350857
0.781877	0.072183					0.786843	-0.350857
0.782709	0.071862					0.787675	-0.350857
0.783542	0.071974					0.788507	-0.350857
0.784374	0.071264					0.789339	-0.350857
0.785206	0.070137					0.790172	-0.350857
0.786038	0.069903					0.791004	-0.350857
0.786871	0.068997					0.791836	-0.350857
0.787703	0.068147					0.792668	-0.350857
0.788535	0.068751					0.7935	-0.350857
0.789367	0.069331					0.794333	-0.350857
0.790199	0.069959					0.795165	-0.350856
0.791032	0.070821					0.795997	-0.350856
0.791864	0.071692					0.796829	-0.350856
0.792696	0.072251					0.797662	-0.350856
0.793528	0.071809					0.798494	-0.350856
0.794361	0.071486					0.799326	-0.350856
0.795193	0.071684					0.800158	-0.350856
0.796025	0.071535					0.80099	-0.350856
0.796857	0.071155					0.801823	-0.350855
0.797689	0.071192					0.802655	-0.350855
0.798522	0.071333					0.803487	-0.350855
0.799354	0.071263					0.804319	-0.350855
0.800186	0.071573					0.805152	-0.350855
0.801018	0.072792					0.805984	-0.350855
0.801851	0.07302					0.806816	-0.350855
0.802683	0.072703					0.807648	-0.350855
0.803515	0.072983					0.808481	-0.350855
0.804347	0.073263					0.809313	-0.350854
0.80518	0.073126					0.810145	-0.350854
0.806012	0.073068					0.810977	-0.350854
0.806844	0.072458					0.811809	-0.350854
0.807676	0.072593					0.812642	-0.350854
0.808509	0.073466					0.813474	-0.350854
0.809341	0.073961					0.814306	-0.350854
0.810173	0.074444					0.815138	-0.350854
0.811005	0.075601					0.815971	-0.350854
0.811837	0.075959					0.816803	-0.350853
0.81267	0.076332					0.817635	-0.350853
0.813502	0.076243					0.818467	-0.350853
0.814334	0.075784					0.8193	-0.350853
0.815166	0.075189					0.820132	-0.350853
0.815999	0.075694					0.820964	-0.350853
0.816831	0.076179					0.821796	-0.350853
0.817663	0.075553					0.822628	-0.350853
0.818495	0.07564					0.823461	-0.350853
0.819327	0.075365					0.824293	-0.350853
0.82016	0.07511					0.825125	-0.350852
0.820992	0.075231					0.825957	-0.350852
0.821824	0.074946					0.82679	-0.350852
0.822656	0.074733					0.827622	-0.350852
0.823489	0.0756					0.828454	-0.350852
0.824321	0.075494					0.829286	-0.350852
0.825153	0.076506					0.830119	-0.350852
0.825985	0.076728					0.830951	-0.350852
0.826818	0.07774					0.831783	-0.350852
0.82765	0.077241					0.832615	-0.350851
0.828482	0.077955					0.833447	-0.350851
0.829314	0.078415					0.83428	-0.350851
0.830146	0.077062					0.835112	-0.350851
0.830979	0.076846					0.835944	-0.350851
0.831811	0.076621					0.836776	-0.350851
0.832643	0.076808					0.837609	-0.350851
0.833475	0.076861					0.838441	-0.350851
0.834308	0.076816					0.839273	-0.350851
0.83514	0.076863					0.840105	-0.350851
0.835972	0.076677					0.840937	-0.350851
0.836804	0.075895					0.84177	-0.350851
0.837637	0.075091					0.842602	-0.350851
0.838469	0.075238					0.843434	-0.350851
0.839301	0.07501					0.844266	-0.350851
0.840133	0.0749					0.845099	-0.350851
0.840966	0.073978					0.845931	-0.350851
0.841798	0.073562					0.846763	-0.350851
0.84263	0.071691					0.847595	-0.350851
0.843462	0.070706					0.848428	-0.350851
0.844294	0.070685					0.84926	-0.35085
0.845127	0.070856					0.850092	-0.35085
0.845959	0.071175					0.850924	-0.35085
0.846791	0.071673					0.851757	-0.35085
0.847623	0.071331					0.852589	-0.35085
0.848456	0.071071					0.853421	-0.35085
0.849288	0.071105					0.854253	-0.35085
0.85012	0.070903					0.855085	-0.35085
0.850952	0.070804					0.855918	-0.35085
0.851784	0.070073					0.85675	-0.35085
0.852617	0.068325					0.857582	-0.350849
0.853449	0.067504					0.858414	-0.350849
0.854281	0.066557					0.859247	-0.350849
0.855113	0.066435					0.860079	-0.350849
0.855946	0.066319					0.860911	-0.350849
0.856778	0.065644					0.861743	-0.350849
0.85761	0.065158					0.862575	-0.350849
0.858442	0.064769					0.863408	-0.350849
0.859275	0.065282					0.86424	-0.350849
0.860107	0.064804					0.865072	-0.350849
0.860939	0.064559					0.865904	-0.350848
0.861771	0.064547					0.866737	-0.350848
0.862603	0.064302					0.867569	-0.350848
0.863436	0.064028					0.868401	-0.350848
0.864268	0.062971					0.869233	-0.350848
0.8651	0.061999					0.870066	-0.350848
0.865932	0.061227					0.870898	-0.350848
0.866765	0.059656					0.87173	-0.350848
0.867597	0.058319					0.872562	-0.350848
0.868429	0.057996					0.873394	-0.350848
0.869261	0.057783					0.874227	-0.350847
0.870094	0.058275					0.875059	-0.350847
0.870926	0.058369					0.875891	-0.350847
0.871758	0.058459					0.876723	-0.350847
0.87259	0.057747					0.877556	-0.350847
0.873422	0.057885					0.878388	-0.350847
0.874255	0.057501					0.87922	-0.350847
0.875087	0.05637					0.880052	-0.350847
0.875919	0.055198					0.880885	-0.350847
0.876751	0.054127					0.881717	-0.350847
0.877584	0.054047					0.882549	-0.350847
0.878416	0.054538					0.883381	-0.350846
0.879248	0.054903					0.884214	-0.350846
0.88008	0.053416					0.885046	-0.350846
0.880913	0.053835					0.885878	-0.350846
0.881745	0.052749					0.88671	-0.350846
0.882577	0.051934					0.887542	-0.350846
0.883409	0.052245					0.888375	-0.350846
0.884241	0.05278					0.889207	-0.350846
0.885074	0.053523					0.890039	-0.350846
0.885906	0.054339					0.890871	-0.350846
0.886738	0.053551					0.891704	-0.350846
0.88757	0.052299					0.892536	-0.350845
0.888403	0.050871					0.893368	-0.350845
0.889235	0.050238					0.8942	-0.350845
0.890067	0.050194					0.895032	-0.350845
0.890899	0.049998					0.895865	-0.350845
0.891732	0.050047					0.896697	-0.350845
0.892564	0.049151					0.897529	-0.350845
0.893396	0.049779					0.898361	-0.350845
0.894228	0.050101					0.899194	-0.350845
0.89506	0.050448					0.900026	-0.350845
0.895893	0.049331					0.900858	-0.350845
0.896725	0.049058					0.90169	-0.350844
0.897557	0.048554					0.902523	-0.350844
0.898389	0.048872					0.903355	-0.350844
0.899222	0.049317					0.904187	-0.350844
0.900054	0.049575					0.905019	-0.350844
0.900886	0.048014					0.905851	-0.350844
0.901718	0.047335					0.906684	-0.350844
0.902551	0.047371					0.907516	-0.350844
0.903383	0.047567					0.908348	-0.350844
0.904215	0.047827					0.90918	-0.350844
0.905047	0.047243					0.910013	-0.350844
0.905879	0.047627					0.910845	-0.350844
0.906712	0.048015					0.911677	-0.350843
0.907544	0.048237					0.912509	-0.350843
0.908376	0.048214					0.913342	-0.350843
0.909208	0.04894					0.914174	-0.350843
0.910041	0.048599					0.915006	-0.350843
0.910873	0.04973					0.915838	-0.350843
0.911705	0.048655					0.91667	-0.350843
0.912537	0.048439					0.917503	-0.350843
0.913369	0.048047					0.918335	-0.350843
0.914202	0.048828					0.919167	-0.350843
0.915034	0.04807					0.919999	-0.350843
0.915866	0.048136					0.920832	-0.350843
0.916698	0.049282					0.921664	-0.350843
0.917531	0.049576					0.922496	-0.350843
0.918363	0.050619					0.923328	-0.350843
0.919195	0.050351					0.924161	-0.350843
0.920027	0.049873					0.924993	-0.350843
0.92086	0.050158					0.925825	-0.350843
0.921692	0.050326					0.926657	-0.350843
0.922524	0.049955					0.927489	-0.350843
0.923356	0.050653					0.928322	-0.350842
0.924188	0.051593					0.929154	-0.350842
0.925021	0.050455					0.929986	-0.350842
0.925853	0.050842					0.930818	-0.350842
0.926685	0.050391					0.931651	-0.350842
0.927517	0.049813					0.932483	-0.350842
0.92835	0.050172					0.933315	-0.350841
0.929182	0.051432					0.934147	-0.350841
0.930014	0.052598					0.934979	-0.350841
0.930846	0.051681					0.935812	-0.350841
0.931679	0.051882					0.936644	-0.350841
0.932511	0.051084					0.937476	-0.350841
0.933343	0.05087					0.938308	-0.350841
0.934175	0.051266					0.939141	-0.35084
0.935007	0.050589					0.939973	-0.35084
0.93584	0.050182					0.940805	-0.35084
0.936672	0.049383					0.941637	-0.35084
0.937504	0.049701					0.94247	-0.35084
0.938336	0.049431					0.943302	-0.35084
0.939169	0.049461					0.944134	-0.35084
0.940001	0.049288					0.944966	-0.35084
0.940833	0.048805					0.945799	-0.35084
0.941665	0.048181					0.946631	-0.35084
0.942498	0.048636					0.947463	-0.35084
0.94333	0.04866					0.948295	-0.35084
0.944162	0.048093					0.949127	-0.35084
0.944994	0.046717					0.94996	-0.35084
0.945826	0.04631					0.950792	-0.35084
0.946659	0.04705					0.951624	-0.35084
0.947491	0.046913					0.952456	-0.350839
0.948323	0.046698					0.953289	-0.350839
0.949155	0.046969					0.954121	-0.350839
0.949988	0.046339					0.954953	-0.350839
0.95082	0.044521					0.955785	-0.350839
0.951652	0.045284					0.956617	-0.350839
0.952484	0.043414					0.95745	-0.350839
0.953317	0.043584					0.958282	-0.350838
0.954149	0.044334					0.959114	-0.350838
0.954981	0.043979					0.959946	-0.350838
0.955813	0.043108					0.960779	-0.350838
0.956645	0.042512					0.961611	-0.350838
0.957478	0.04188					0.962443	-0.350838
0.95831	0.040442					0.963275	-0.350838
0.959142	0.040478					0.964108	-0.350837
0.959974	0.039544					0.96494	-0.350837
0.960807	0.039331					0.965772	-0.350837
0.961639	0.038636					0.966604	-0.350837
0.962471	0.038225					0.967436	-0.350837
0.963303	0.038302					0.968269	-0.350837
0.964136	0.036798					0.969101	-0.350837
0.964968	0.037865					0.969933	-0.350837
0.9658	0.037238					0.970765	-0.350837
0.966632	0.037634					0.971598	-0.350837
0.967464	0.037458					0.97243	-0.350837
0.968297	0.036557					0.973262	-0.350837
0.969129	0.035177					0.974094	-0.350837
0.969961	0.034465					0.974927	-0.350837
0.970793	0.033149					0.975759	-0.350837
0.971626	0.032096					0.976591	-0.350837
0.972458	0.031795					0.977423	-0.350837
0.97329	0.031189					0.978255	-0.350836
0.974122	0.031342					0.979088	-0.350836
0.974954	0.030594					0.97992	-0.350836
0.975787	0.029747					0.980752	-0.350836
0.976619	0.029563					0.981584	-0.350836
0.977451	0.028895					0.982417	-0.350836
0.978283	0.028752					0.983249	-0.350836
0.979116	0.028749					0.984081	-0.350836
0.979948	0.028476					0.984913	-0.350835
0.98078	0.028012					0.985746	-0.350835
0.981612	0.027796					0.986578	-0.350835
0.982445	0.028143					0.98741	-0.350835
0.983277	0.028223					0.988242	-0.350835
0.984109	0.028037					0.989074	-0.350835
0.984941	0.027974					0.989907	-0.350835
0.985773	0.027963					0.990739	-0.350835
0.986606	0.028688					0.991571	-0.350834
0.987438	0.028606					0.992403	-0.350834
0.98827	0.028288					0.993236	-0.350834
0.989102	0.028522					0.994068	-0.350834
0.989935	0.02782					0.9949	-0.350834
0.990767	0.027547					0.995732	-0.350834
0.991599	0.028469					0.996565	-0.350834
0.992431	0.029576					0.997397	-0.350834
0.993264	0.028812					0.998229	-0.350834
0.994096	0.02912					0.999061	-0.350834
0.994928	0.028836					0.999893	-0.350834
0.99576	0.027656					1000726	-0.350834
0.996593	0.026834					1001558	-0.350834
0.997425	0.027066					100239	-0.350834
0.998257	0.027322					1003222	-0.350834
0.999089	0.02791					1004055	-0.350834
0.999921	0.027965					1004887	-0.350834
1000754	0.027354					1005719	-0.350834
1001586	0.027091					1006551	-0.350833
1002418	0.026677					1007383	-0.350833
100325	0.026936					1008216	-0.350833
1004083	0.026184					1009048	-0.350833
1004915	0.026423					100988	-0.350833
1005747	0.027363					1010712	-0.350833
1006579	0.026958					1011545	-0.350833
1007411	0.02738					1012377	-0.350833
1008244	0.026447					1013209	-0.350833
1009076	0.025648					1014041	-0.350832
1009908	0.02664					1014874	-0.350832
101074	0.02804					1015706	-0.350832
1011573	0.027693					1016538	-0.350832
1012405	0.028636					101737	-0.350832
1013237	0.029159					1018203	-0.350832
1014069	0.030629					1019035	-0.350832
1014902	0.031845					1019867	-0.350832
1015734	0.031533					1020699	-0.350832
1016566	0.030893					1021531	-0.350831
1017398	0.031078					1022364	-0.350831
101823	0.03107					1023196	-0.350831
1019063	0.032516					1024028	-0.350831
1019895	0.033017					102486	-0.350831
1020727	0.0328					1025693	-0.350831
1021559	0.032611					1026525	-0.350831
1022392	0.031937					1027357	-0.350831
1023224	0.032273					1028189	-0.350831
1024056	0.030952					1029022	-0.350831
1024888	0.03027					1029854	-0.35083
102572	0.030833					1030686	-0.35083
1026553	0.030531					1031518	-0.35083
1027385	0.031314					103235	-0.35083
1028217	0.030967					1033183	-0.35083
1029049	0.031341					1034015	-0.35083
1029882	0.030893					1034847	-0.35083
1030714	0.030339					1035679	-0.35083
1031546	0.030678					1036512	-0.35083
1032378	0.029602					1037344	-0.35083
1033211	0.028255					1038176	-0.35083
1034043	0.028658					1039008	-0.350829
1034875	0.029456					103984	-0.350829
1035707	0.029911					1040673	-0.350829
103654	0.030971					1041505	-0.350829
1037372	0.031179					1042337	-0.350829
1038204	0.031522					1043169	-0.350829
1039036	0.030949					1044002	-0.350829
1039868	0.030792					1044834	-0.350829
1040701	0.030986					1045666	-0.350829
1041533	0.031397					1046498	-0.350829
1042365	0.031497					104733	-0.350829
1043197	0.031379					1048163	-0.350829
104403	0.031489					1048995	-0.350829
1044862	0.031987					1049827	-0.350829
1045694	0.032571					1050659	-0.350829
1046526	0.032782					1051492	-0.350829
1047359	0.03232					1052324	-0.350829
1048191	0.032555					1053156	-0.350829
1049023	0.032256					1053988	-0.350828
1049855	0.033315					1054821	-0.350828
1050687	0.034003					1055653	-0.350828
105152	0.033214					1056485	-0.350828
1052352	0.032533					1057317	-0.350828
1053184	0.032866					105815	-0.350828
1054016	0.032868					1058982	-0.350827
1054849	0.032674					1059814	-0.350827
1055681	0.032332					1060646	-0.350827
1056513	0.032036					1061478	-0.350827
1057345	0.032406					1062311	-0.350827
1058177	0.033581					1063143	-0.350827
105901	0.033732					1063975	-0.350827
1059842	0.033745					1064807	-0.350827
1060674	0.033622					106564	-0.350827
1061506	0.033439					1066472	-0.350827
1062339	0.033869					1067304	-0.350827
1063171	0.033245					1068136	-0.350827
1064003	0.03354					1068969	-0.350827
1064835	0.033437					1069801	-0.350827
1065668	0.033904					1070633	-0.350827
10665	0.03404					1071465	-0.350827
1067332	0.033674					1072297	-0.350826
1068164	0.033526					107313	-0.350826
1068996	0.032971					1073962	-0.350826
1069829	0.032934					1074794	-0.350826
1070661	0.032468					1075626	-0.350826
1071493	0.032245					1076459	-0.350826
1072325	0.032211					1077291	-0.350825
1073158	0.032163					1078123	-0.350825
107399	0.032576					1078955	-0.350825
1074822	0.033457					1079787	-0.350825
1075654	0.033046					108062	-0.350825
1076487	0.032344					1081452	-0.350825
1077319	0.031587					1082284	-0.350825
1078151	0.03059					1083116	-0.350825
1078983	0.031667					1083949	-0.350824
1079816	0.032065					1084781	-0.350824
1080648	0.032708					1085613	-0.350824
108148	0.032857					1086445	-0.350824
1082312	0.032712					1087278	-0.350824
1083144	0.033387					108811	-0.350824
1083977	0.033438					1088942	-0.350824
1084809	0.03395					1089774	-0.350824
1085641	0.034328					1090606	-0.350824
1086473	0.033464					1091439	-0.350824
1087306	0.032879					1092271	-0.350824
1088138	0.032066					1093103	-0.350824
108897	0.031536					1093935	-0.350824
1089802	0.031077					1094768	-0.350824
1090634	0.031259					10956	-0.350824
1091467	0.030998					1096432	-0.350824
1092299	0.030254					1097264	-0.350824
1093131	0.030106					1098097	-0.350824
1093963	0.030728					1098929	-0.350823
1094796	0.030801					1099761	-0.350823
1095628	0.030278					1100593	-0.350823
109646	0.02963					1101426	-0.350823
1097292	0.029733					1102258	-0.350823
1098125	0.028617					110309	-0.350823
1098957	0.027952					1103922	-0.350823
1099789	0.027795					1104754	-0.350823
1100621	0.027669					1105587	-0.350823
1101453	0.027951					1106419	-0.350822
1102286	0.027853					1107251	-0.350822
1103118	0.027317					1108083	-0.350822
110395	0.026587					1108916	-0.350822
1104782	0.02649					1109748	-0.350822
1105615	0.026455					111058	-0.350822
1106447	0.026055					1111412	-0.350822
1107279	0.025333					1112244	-0.350822
1108111	0.02491					1113077	-0.350822
1108943	0.025774					1113909	-0.350822
1109776	0.026038					1114741	-0.350821
1110608	0.025638					1115573	-0.350821
111144	0.025047					1116406	-0.350821
1112272	0.024286					1117238	-0.350821
1113105	0.024526					111807	-0.350821
1113937	0.024787					1118902	-0.350821
1114769	0.024553					1119735	-0.350821
1115601	0.024542					1120567	-0.350821
1116434	0.024479					1121399	-0.350821
1117266	0.023532					1122231	-0.350821
1118098	0.023207					1123063	-0.350821
111893	0.022857					1123896	-0.350821
1119763	0.02293					1124728	-0.350821
1120595	0.022109					112556	-0.350821
1121427	0.022052					1126392	-0.350821
1122259	0.021541					1127225	-0.350821
1123091	0.020667					1128057	-0.350821
1123924	0.019502					1128889	-0.350821
1124756	0.018238					1129721	-0.35082
1125588	0.017663					1130553	-0.35082
112642	0.016866					1131386	-0.35082
1127253	0.01565					1132218	-0.35082
1128085	0.015865					113305	-0.35082
1128917	0.016894					1133882	-0.35082
1129749	0.017703					1134715	-0.350819
1130581	0.018727					1135547	-0.350819
1131414	0.018481					1136379	-0.350819
1132246	0.017973					1137211	-0.350819
1133078	0.017702					1138044	-0.350819
113391	0.017088					1138876	-0.350819
1134743	0.017172					1139708	-0.350819
1135575	0.015627					114054	-0.350819
1136407	0.01525					1141373	-0.350818
1137239	0.014423					1142205	-0.350818
1138072	0.014377					1143037	-0.350818
1138904	0.013898					1143869	-0.350818
1139736	0.015057					1144701	-0.350818
1140568	0.015346					1145534	-0.350818
11414	0.01443					1146366	-0.350818
1142233	0.013538					1147198	-0.350818
1143065	0.013372					114803	-0.350818
1143897	0.013594					1148863	-0.350818
1144729	0.014003					1149695	-0.350818
1145562	0.01463					1150527	-0.350818
1146394	0.01449					1151359	-0.350818
1147226	0.013438					1152192	-0.350818
1148058	0.013148					1153024	-0.350818
114889	0.013571					1153856	-0.350818
1149723	0.014132					1154688	-0.350817
1150555	0.013078					115552	-0.350817
1151387	0.012635					1156353	-0.350817
1152219	0.013136					1157185	-0.350817
1153052	0.013314					1158017	-0.350817
1153884	0.012975					1158849	-0.350816
1154716	0.012193					1159682	-0.350816
1155548	0.011967					1160514	-0.350816
1156381	0.012085					1161346	-0.350816
1157213	0.011544					1162178	-0.350816
1158045	0.011295					116301	-0.350816
1158877	0.011893					1163843	-0.350816
115971	0.011867					1164675	-0.350816
1160542	0.012201					1165507	-0.350816
1161374	0.012443					1166339	-0.350816
1162206	0.012482					1167172	-0.350816
1163038	0.012203					1168004	-0.350816
1163871	0.012786					1168836	-0.350816
1164703	0.013521					1169668	-0.350816
1165535	0.014412					1170501	-0.350816
1166367	0.014916					1171333	-0.350816
11672	0.015489					1172165	-0.350815
1168032	0.016246					1172997	-0.350815
1168864	0.016549					1173829	-0.350815
1169696	0.016035					1174662	-0.350815
1170529	0.015718					1175494	-0.350815
1171361	0.015297					1176326	-0.350814
1172193	0.014887					1177158	-0.350814
1173025	0.014241					1177991	-0.350814
1173857	0.013505					1178823	-0.350814
117469	0.013711					1179655	-0.350814
1175522	0.014187					1180487	-0.350814
1176354	0.01423					118132	-0.350814
1177186	0.014574					1182152	-0.350814
1178019	0.014742					1182984	-0.350814
1178851	0.015234					1183816	-0.350814
1179683	0.015157					1184649	-0.350814
1180515	0.014534					1185481	-0.350814
1181347	0.013918					1186313	-0.350814
118218	0.013689					1187145	-0.350814
1183012	0.014236					1187977	-0.350814
1183844	0.014713					118881	-0.350814
1184676	0.014426					1189642	-0.350814
1185509	0.013372					1190474	-0.350813
1186341	0.012419					1191306	-0.350813
1187173	0.011686					1192139	-0.350813
1188005	0.01224					1192971	-0.350813
1188838	0.013307					1193803	-0.350813
118967	0.013571					1194635	-0.350813
1190502	0.013282					1195467	-0.350813
1191334	0.012721					11963	-0.350813
1192166	0.012541					1197132	-0.350813
1192999	0.012402					1197964	-0.350813
1193831	0.012098					1198796	-0.350813
1194663	0.012108					1199629	-0.350813
1195495	0.012932					1200461	-0.350813
1196328	0.014035					1201293	-0.350813
119716	0.013999					1202125	-0.350813
1197992	0.01434					1202958	-0.350813
1198824	0.015671					120379	-0.350812
1199657	0.015735					1204622	-0.350812
1200489	0.015375					1205454	-0.350812
1201321	0.015529					1206286	-0.350812
1202153	0.014896					1207119	-0.350812
1202986	0.014093					1207951	-0.350812
1203818	0.013592					1208783	-0.350812
120465	0.013295					1209615	-0.350811
1205482	0.012601					1210448	-0.350811
1206314	0.011644					121128	-0.350811
1207147	0.011006					1212112	-0.350811
1207979	0.010534					1212944	-0.350811
1208811	0.010797					1213776	-0.350811
1209643	0.011213					1214609	-0.35081
1210476	0.011614					1215441	-0.35081
1211308	0.011619					1216273	-0.35081
121214	0.011028					1217105	-0.35081
1212972	0.01089					1217938	-0.35081
1213804	0.010692					121877	-0.35081
1214637	0.010689					1219602	-0.35081
1215469	0.011084					1220434	-0.35081
1216301	0.010934					1221267	-0.35081
1217133	0.010542					1222099	-0.35081
1217966	0.010106					1222931	-0.35081
1218798	0.010069					1223763	-0.35081
121963	0.009956					1224596	-0.35081
1220462	0.009616					1225428	-0.35081
1221295	0.009585					122626	-0.35081
1222127	0.010053					1227092	-0.35081
1222959	0.010652					1227924	-0.350809
1223791	0.010831					1228757	-0.350809
1224623	0.010615					1229589	-0.350809
1225456	0.010474					1230421	-0.350809
1226288	0.010544					1231253	-0.350809
122712	0.010231					1232086	-0.350809
1227952	0.00986					1232918	-0.350808
1228785	0.009898					123375	-0.350808
1229617	0.009963					1234582	-0.350808
1230449	0.010198					1235415	-0.350808
1231281	0.010441					1236247	-0.350808
1232113	0.010853					1237079	-0.350808
1232946	0.01078					1237911	-0.350808
1233778	0.010984					1238743	-0.350808
123461	0.010955					1239576	-0.350808
1235442	0.010775					1240408	-0.350808
1236275	0.010878					124124	-0.350808
1237107	0.010869					1242072	-0.350808
1237939	0.010543					1242905	-0.350808
1238771	0.010396					1243737	-0.350808
1239604	0.008567					1244569	-0.350808
1240436	0.006723					1245401	-0.350808
1241268	0.006237					1246233	-0.350807
12421	0.006113					1247066	-0.350807
1242933	0.006269					1247898	-0.350807
1243765	0.006635					124873	-0.350807
1244597	0.006243					1249562	-0.350807
1245429	0.006481					1250395	-0.350807
1246261	0.00652					1251227	-0.350806
1247094	0.006191					1252059	-0.350806
1247926	0.006427					1252891	-0.350806
1248758	0.007022					1253724	-0.350806
124959	0.007269					1254556	-0.350806
1250423	0.007168					1255388	-0.350806
1251255	0.006193					125622	-0.350806
1252087	0.005382					1257052	-0.350806
1252919	0.005595					1257885	-0.350806
1253752	0.006192					1258717	-0.350806
1254584	0.005368					1259549	-0.350806
1255416	0.004362					1260381	-0.350806
1256248	0.003525					1261214	-0.350806
125708	0.002738					1262046	-0.350806
1257913	0.002552					1262878	-0.350806
1258745	0.002864					126371	-0.350806
1259577	0.003174					1264543	-0.350805
1260409	0.002914					1265375	-0.350805
1261242	0.00244					1266207	-0.350805
1262074	0.00258					1267039	-0.350805
1262906	0.003359					1267871	-0.350805
1263738	0.00381					1268704	-0.350804
126457	0.003947					1269536	-0.350804
1265403	0.003993					1270368	-0.350804
1266235	0.003776					12712	-0.350804
1267067	0.003499					1272033	-0.350804
1267899	0.003313					1272865	-0.350803
1268732	0.003813					1273697	-0.350803
1269564	0.004808					1274529	-0.350803
1270396	0.005441					1275362	-0.350803
1271228	0.00547					1276194	-0.350803
1272061	0.005125					1277026	-0.350803
1272893	0.004877					1277858	-0.350803
1273725	0.004486					127869	-0.350803
1274557	0.004373					1279523	-0.350803
127539	0.004504					1280355	-0.350803
1276222	0.005045					1281187	-0.350803
1277054	0.005526					1282019	-0.350803
1277886	0.005375					1282852	-0.350803
1278718	0.005034					1283684	-0.350803
1279551	0.004874					1284516	-0.350803
1280383	0.004612					1285348	-0.350802
1281215	0.005126					128618	-0.350802
1282047	0.005794					1287013	-0.350802
128288	0.005787					1287845	-0.350802
1283712	0.005342					1288677	-0.350802
1284544	0.004523					1289509	-0.350801
1285376	0.00418					1290342	-0.350801
1286209	0.004099					1291174	-0.350801
1287041	0.003509					1292006	-0.350801
1287873	0.003741					1292838	-0.350801
1288705	0.004282					1293671	-0.350801
1289537	0.003739					1294503	-0.350801
129037	0.002868					1295335	-0.350801
1291202	0.002179					1296167	-0.350801
1292034	0.001348					1297	-0.350801
1292866	0.000528					1297832	-0.350801
1293699	0.000474					1298664	-0.350801
1294531	-0.000049					1299496	-0.350801
1295363	-0.000711					1300328	-0.350801
1296195	-0.000266					1301161	-0.350801
1297027	0.000726					1301993	-0.3508
129786	0.001451					1302825	-0.3508
1298692	0.001526					1303657	-0.3508
1299524	0.001253					130449	-0.3508
1300356	0.000786					1305322	-0.3508
1301189	0.000603					1306154	-0.350799
1302021	0.000926					1306986	-0.350799
1302853	0.000792					1307819	-0.350799
1303685	0.000464					1308651	-0.350799
1304518	-0.000511					1309483	-0.350798
130535	-0.001212					1310315	-0.350798
1306182	-0.001893					1311147	-0.350798
1307014	-0.002174					131198	-0.350798
1307846	-0.00193					1312812	-0.350797
1308679	-0.002267					1313644	-0.350797
1309511	-0.002416					1314476	-0.350797
1310343	-0.002329					1315309	-0.350797
1311175	-0.00278					1316141	-0.350796
1312008	-0.003248					1316973	-0.350796
131284	-0.003712					1317805	-0.350796
1313672	-0.003761					1318637	-0.350796
1314504	-0.00433					131947	-0.350796
1315337	-0.004519					1320302	-0.350796
1316169	-0.004773					1321134	-0.350796
1317001	-0.004642					1321966	-0.350796
1317833	-0.005683					1322799	-0.350796
1318666	-0.006857					1323631	-0.350796
1319498	-0.00743					1324463	-0.350796
132033	-0.007956					1325295	-0.350796
1321162	-0.008587					1326128	-0.350796
1321994	-0.008775					132696	-0.350796
1322827	-0.008686					1327792	-0.350796
1323659	-0.008561					1328624	-0.350795
1324491	-0.00812					1329456	-0.350795
1325323	-0.008418					1330289	-0.350795
1326156	-0.008823					1331121	-0.350794
1326988	-0.008575					1331953	-0.350794
132782	-0.00782					1332785	-0.350794
1328652	-0.007285					1333618	-0.350794
1329484	-0.007829					133445	-0.350793
1330317	-0.008949					1335282	-0.350793
1331149	-0.008849					1336114	-0.350793
1331981	-0.008671					1336947	-0.350793
1332813	-0.008662					1337779	-0.350793
1333646	-0.008733					1338611	-0.350793
1334478	-0.008883					1339443	-0.350793
133531	-0.009318					1340276	-0.350793
1336142	-0.009367					1341108	-0.350793
1336975	-0.008951					134194	-0.350793
1337807	-0.008767					1342772	-0.350793
1338639	-0.009009					1343604	-0.350793
1339471	-0.00898					1344437	-0.350793
1340303	-0.008486					1345269	-0.350793
1341136	-0.008359					1346101	-0.350792
1341968	-0.008132					1346933	-0.350792
13428	-0.007786					1347766	-0.350792
1343632	-0.007856					1348598	-0.350792
1344465	-0.007487					134943	-0.350791
1345297	-0.007128					1350262	-0.350791
1346129	-0.006702					1351094	-0.350791
1346961	-0.00676					1351927	-0.350791
1347793	-0.006854					1352759	-0.350791
1348626	-0.007045					1353591	-0.350791
1349458	-0.007606					1354423	-0.350791
135029	-0.00789					1355256	-0.350791
1351122	-0.008519					1356088	-0.350791
1351955	-0.009498					135692	-0.350791
1352787	-0.01022					1357752	-0.350791
1353619	-0.010498					1358585	-0.350791
1354451	-0.010706					1359417	-0.350791
1355284	-0.011383					1360249	-0.35079
1356116	-0.012104					1361081	-0.35079
1356948	-0.012874					1361913	-0.35079
135778	-0.012737					1362746	-0.35079
1358613	-0.013173					1363578	-0.350789
1359445	-0.012835					136441	-0.350789
1360277	-0.011634					1365242	-0.350789
1361109	-0.011301					1366075	-0.350788
1361941	-0.010627					1366907	-0.350788
1362774	-0.010272					1367739	-0.350788
1363606	-0.00978					1368571	-0.350787
1364438	-0.009525					1369403	-0.350787
136527	-0.009477					1370236	-0.350787
1366103	-0.010072					1371068	-0.350787
1366935	-0.010239					13719	-0.350786
1367767	-0.009812					1372732	-0.350786
1368599	-0.009972					1373565	-0.350786
1369431	-0.01081					1374397	-0.350785
1370264	-0.011488					1375229	-0.350785
1371096	-0.011914					1376061	-0.350785
1371928	-0.012119					1376894	-0.350785
137276	-0.012807					1377726	-0.350785
1373593	-0.013658					1378558	-0.350785
1374425	-0.014028					137939	-0.350785
1375257	-0.013751					1380223	-0.350785
1376089	-0.012889					1381055	-0.350785
1376922	-0.012456					1381887	-0.350785
1377754	-0.012767					1382719	-0.350785
1378586	-0.012562					1383551	-0.350785
1379418	-0.012762					1384384	-0.350785
138025	-0.013037					1385216	-0.350784
1381083	-0.013243					1386048	-0.350784
1381915	-0.013064					138688	-0.350784
1382747	-0.013074					1387713	-0.350783
1383579	-0.013495					1388545	-0.350783
1384412	-0.014791					1389377	-0.350783
1385244	-0.015474					1390209	-0.350782
1386076	-0.016012					1391042	-0.350782
1386908	-0.016347					1391874	-0.350782
138774	-0.01699					1392706	-0.350781
1388573	-0.01744					1393538	-0.350781
1389405	-0.018085					139437	-0.350781
1390237	-0.018833					1395203	-0.350781
1391069	-0.017781					1396035	-0.350781
1391902	-0.017091					1396867	-0.350781
1392734	-0.016202					1397699	-0.350781
1393566	-0.014749					1398532	-0.350781
1394398	-0.013391					1399364	-0.350781
1395231	-0.012871					1400196	-0.350781
1396063	-0.012933					1401028	-0.350781
1396895	-0.012277					140186	-0.350781
1397727	-0.011547					1402693	-0.35078
139856	-0.01161					1403525	-0.35078
1399392	-0.012173					1404357	-0.35078
1400224	-0.012622					1405189	-0.350779
1401056	-0.013928					1406022	-0.350779
1401888	-0.015254					1406854	-0.350779
1402721	-0.015477					1407686	-0.350778
1403553	-0.015527					1408518	-0.350778
1404385	-0.015144					1409351	-0.350778
1405217	-0.0159					1410183	-0.350778
140605	-0.016594					1411015	-0.350778
1406882	-0.016863					1411847	-0.350778
1407714	-0.016792					1412679	-0.350778
1408546	-0.016464					1413512	-0.350778
1409379	-0.01616					1414344	-0.350778
1410211	-0.015847					1415176	-0.350778
1411043	-0.015695					1416008	-0.350778
1411875	-0.014962					1416841	-0.350778
1412707	-0.015035					1417673	-0.350778
141354	-0.014508					1418505	-0.350777
1414372	-0.013793					1419337	-0.350777
1415204	-0.013191					142017	-0.350776
1416036	-0.012417					1421002	-0.350776
1416869	-0.012447					1421834	-0.350776
1417701	-0.012813					1422666	-0.350775
1418533	-0.012783					1423499	-0.350775
1419365	-0.01263					1424331	-0.350774
1420197	-0.013592					1425163	-0.350774
142103	-0.014037					1425995	-0.350774
1421862	-0.013615					1426827	-0.350773
1422694	-0.013728					142766	-0.350773
1423526	-0.014374					1428492	-0.350772
1424359	-0.014988					1429324	-0.350772
1425191	-0.014939					1430156	-0.350771
1426023	-0.013687					1430989	-0.350771
1426855	-0.013616					1431821	-0.350771
1427688	-0.013787					1432653	-0.35077
142852	-0.014096					1433485	-0.35077
1429352	-0.014257					1434317	-0.350769
1430184	-0.013178					143515	-0.350769
1431016	-0.012105					1435982	-0.350769
1431849	-0.011885					1436814	-0.350769
1432681	-0.013169					1437646	-0.350769
1433513	-0.013263					1438479	-0.350769
1434345	-0.013888					1439311	-0.350769
1435178	-0.014988					1440143	-0.350769
143601	-0.015699					1440975	-0.350769
1436842	-0.016071					1441808	-0.350769
1437674	-0.016121					144264	-0.350769
1438507	-0.016403					1443472	-0.350769
1439339	-0.016311					1444304	-0.350769
1440171	-0.015394					1445136	-0.350768
1441003	-0.014938					1445969	-0.350768
1441836	-0.014103					1446801	-0.350767
1442668	-0.013772					1447633	-0.350767
14435	-0.012861					1448465	-0.350766
1444332	-0.012109					1449298	-0.350766
1445164	-0.012114					145013	-0.350765
1445997	-0.01278					1450962	-0.350765
1446829	-0.012837					1451794	-0.350765
1447661	-0.012201					1452626	-0.350765
1448493	-0.012078					1453459	-0.350765
1449326	-0.011889					1454291	-0.350765
1450158	-0.011084					1455123	-0.350765
145099	-0.010952					1455955	-0.350765
1451822	-0.011193					1456788	-0.350765
1452654	-0.011288					145762	-0.350765
1453487	-0.011894					1458452	-0.350765
1454319	-0.011633					1459284	-0.350765
1455151	-0.012168					1460117	-0.350764
1455983	-0.012895					1460949	-0.350764
1456816	-0.01334					1461781	-0.350763
1457648	-0.013654					1462613	-0.350763
145848	-0.013746					1463446	-0.350763
1459312	-0.014155					1464278	-0.350762
1460145	-0.014276					146511	-0.350762
1460977	-0.014776					1465942	-0.350761
1461809	-0.014343					1466774	-0.350761
1462641	-0.01485					1467607	-0.35076
1463473	-0.01579					1468439	-0.35076
1464306	-0.016447					1469271	-0.35076
1465138	-0.016799					1470103	-0.35076
146597	-0.017578					1470936	-0.35076
1466802	-0.017298					1471768	-0.35076
1467635	-0.018669					14726	-0.35076
1468467	-0.018988					1473432	-0.35076
1469299	-0.018157					1474265	-0.35076
1470131	-0.017632					1475097	-0.35076
1470963	-0.017779					1475929	-0.35076
1471796	-0.019431					1476761	-0.35076
1472628	-0.020696					1477593	-0.350759
147346	-0.020978					1478426	-0.350759
1474292	-0.020708					1479258	-0.350758
1475125	-0.020995					148009	-0.350758
1475957	-0.021305					1480922	-0.350757
1476789	-0.021816					1481755	-0.350757
1477621	-0.023022					1482587	-0.350756
1478454	-0.023564					1483419	-0.350756
1479286	-0.024624					1484251	-0.350755
1480118	-0.025097					1485083	-0.350755
148095	-0.025531					1485916	-0.350755
1481783	-0.026793					1486748	-0.350755
1482615	-0.027934					148758	-0.350755
1483447	-0.029006					1488412	-0.350755
1484279	-0.02824					1489245	-0.350755
1485111	-0.027862					1490077	-0.350755
1485944	-0.029811					1490909	-0.350755
1486776	-0.030394					1491741	-0.350755
1487608	-0.030544					1492573	-0.350755
148844	-0.029856					1493406	-0.350754
1489273	-0.029991					1494238	-0.350754
1490105	-0.030877					149507	-0.350753
1490937	-0.03159					1495902	-0.350753
1491769	-0.03322					1496735	-0.350752
1492602	-0.034126					1497567	-0.350752
1493434	-0.034274					1498399	-0.350751
1494266	-0.034556					1499231	-0.350751
1495098	-0.035063					1500064	-0.35075
149593	-0.035098					1500896	-0.35075
1496763	-0.034665					1501728	-0.350749
1497595	-0.034851					150256	-0.350748
1498427	-0.034669					1503393	-0.350748
1499259	-0.034802					1504225	-0.350747
1500092	-0.035119					1505057	-0.350747
1500924	-0.034891					1505889	-0.350746
1501756	-0.034666					1506721	-0.350746
1502588	-0.034165					1507554	-0.350745
150342	-0.033943					1508386	-0.350744
1504253	-0.033039					1509218	-0.350744
1505085	-0.03326					151005	-0.350744
1505917	-0.034075					1510883	-0.350744
1506749	-0.034675					1511715	-0.350744
1507582	-0.034632					1512547	-0.350744
1508414	-0.034717					1513379	-0.350744
1509246	-0.034461					1514212	-0.350744
1510078	-0.03469					1515044	-0.350744
1510911	-0.03565					1515876	-0.350744
1511743	-0.036577					1516708	-0.350744
1512575	-0.036453					151754	-0.350744
1513407	-0.035548					1518373	-0.350743
1514239	-0.03556					1519205	-0.350743
1515072	-0.036263					1520037	-0.350742
1515904	-0.037048					1520869	-0.350741
1516736	-0.037534					1521702	-0.350741
1517568	-0.036337					1522534	-0.35074
1518401	-0.036444					1523366	-0.35074
1519233	-0.035329					1524198	-0.350739
1520065	-0.035179					152503	-0.350738
1520897	-0.034312					1525863	-0.350738
152173	-0.033178					1526695	-0.350738
1522562	-0.032676					1527527	-0.350738
1523394	-0.032981					1528359	-0.350738
1524226	-0.031778					1529192	-0.350738
1525059	-0.030805					1530024	-0.350738
1525891	-0.032523					1530856	-0.350738
1526723	-0.03324					1531688	-0.350738
1527555	-0.032128					1532521	-0.350738
1528387	-0.032403					1533353	-0.350738
152922	-0.032664					1534185	-0.350738
1530052	-0.0335					1535017	-0.350737
1530884	-0.033876					1535849	-0.350736
1531716	-0.033819					1536682	-0.350736
1532549	-0.033514					1537514	-0.350735
1533381	-0.032847					1538346	-0.350735
1534213	-0.032586					1539178	-0.350734
1535045	-0.03293					1540011	-0.350733
1535877	-0.033308					1540843	-0.350733
153671	-0.032209					1541675	-0.350732
1537542	-0.032958					1542507	-0.350731
1538374	-0.033037					154334	-0.350731
1539206	-0.031894					1544172	-0.350731
1540039	-0.031419					1545004	-0.350731
1540871	-0.0308					1545836	-0.350731
1541703	-0.030097					1546669	-0.350731
1542535	-0.029919					1547501	-0.350731
1543368	-0.029977					1548333	-0.350731
15442	-0.029419					1549165	-0.350731
1545032	-0.029394					1549997	-0.350731
1545864	-0.030096					155083	-0.350731
1546696	-0.029624					1551662	-0.350731
1547529	-0.028115					1552494	-0.35073
1548361	-0.026773					1553326	-0.350729
1549193	-0.026484					1554159	-0.350729
1550025	-0.026916					1554991	-0.350728
1550858	-0.027097					1555823	-0.350727
155169	-0.026471					1556655	-0.350727
1552522	-0.026431					1557487	-0.350726
1553354	-0.026103					155832	-0.350725
1554186	-0.025627					1559152	-0.350724
1555019	-0.026345					1559984	-0.350724
1555851	-0.026296					1560816	-0.350724
1556683	-0.025524					1561649	-0.350724
1557515	-0.02424					1562481	-0.350724
1558348	-0.023907					1563313	-0.350724
155918	-0.024359					1564145	-0.350724
1560012	-0.023948					1564978	-0.350724
1560844	-0.023592					156581	-0.350724
1561677	-0.0228					1566642	-0.350724
1562509	-0.023121					1567474	-0.350724
1563341	-0.023144					1568306	-0.350724
1564173	-0.02206					1569139	-0.350723
1565006	-0.021185					1569971	-0.350722
1565838	-0.021752					1570803	-0.350722
156667	-0.02172					1571635	-0.350721
1567502	-0.019706					1572468	-0.35072
1568334	-0.020234					15733	-0.350719
1569167	-0.020116					1574132	-0.350719
1569999	-0.020408					1574964	-0.350718
1570831	-0.020157					1575796	-0.350717
1571663	-0.019398					1576629	-0.350716
1572496	-0.019878					1577461	-0.350716
1573328	-0.019578					1578293	-0.350715
157416	-0.0207					1579125	-0.350714
1574992	-0.020899					1579958	-0.350713
1575824	-0.021137					158079	-0.350713
1576657	-0.020319					1581622	-0.350712
1577489	-0.020483					1582454	-0.350711
1578321	-0.02089					1583287	-0.35071
1579153	-0.020709					1584119	-0.35071
1579986	-0.020811					1584951	-0.35071
1580818	-0.02103					1585783	-0.35071
158165	-0.021367					1586616	-0.35071
1582482	-0.021319					1587448	-0.35071
1583315	-0.021803					158828	-0.35071
1584147	-0.022118					1589112	-0.35071
1584979	-0.022632					1589944	-0.35071
1585811	-0.023596					1590777	-0.35071
1586643	-0.023901					1591609	-0.35071
1587476	-0.023508					1592441	-0.35071
1588308	-0.023799					1593273	-0.350709
158914	-0.023987					1594106	-0.350708
1589972	-0.024658					1594938	-0.350707
1590805	-0.024772					159577	-0.350706
1591637	-0.024354					1596602	-0.350706
1592469	-0.023936					1597435	-0.350705
1593301	-0.024279					1598267	-0.350704
1594133	-0.024289					1599099	-0.350703
1594966	-0.024393					1599931	-0.350702
1595798	-0.024929					1600763	-0.350702
159663	-0.024384					1601596	-0.350702
1597462	-0.024203					1602428	-0.350702
1598295	-0.023724					160326	-0.350702
1599127	-0.024741					1604092	-0.350702
1599959	-0.025065					1604925	-0.350702
1600791	-0.025134					1605757	-0.350702
1601624	-0.025518					1606589	-0.350702
1602456	-0.025784					1607421	-0.350702
1603288	-0.026184					1608253	-0.350702
160412	-0.025531					1609086	-0.350702
1604953	-0.025902					1609918	-0.350701
1605785	-0.026572					161075	-0.3507
1606617	-0.027947					1611582	-0.350699
1607449	-0.028117					1612415	-0.350698
1608281	-0.027979					1613247	-0.350697
1609114	-0.029193					1614079	-0.350697
1609946	-0.028916					1614911	-0.350696
1610778	-0.030572					1615744	-0.350695
161161	-0.029965					1616576	-0.350694
1612443	-0.030565					1617408	-0.350693
1613275	-0.031332					161824	-0.350693
1614107	-0.030915					1619072	-0.350693
1614939	-0.031208					1619905	-0.350693
1615772	-0.029585					1620737	-0.350693
1616604	-0.029338					1621569	-0.350693
1617436	-0.029605					1622401	-0.350693
1618268	-0.030143					1623234	-0.350693
16191	-0.03111					1624066	-0.350693
1619933	-0.031395					1624898	-0.350693
1620765	-0.031864					162573	-0.350693
1621597	-0.032332					1626563	-0.350692
1622429	-0.032446					1627395	-0.350692
1623262	-0.032541					1628227	-0.350691
1624094	-0.033261					1629059	-0.35069
1624926	-0.033525					1629892	-0.350689
1625758	-0.033987					1630724	-0.350688
162659	-0.033802					1631556	-0.350687
1627423	-0.033833					1632388	-0.350686
1628255	-0.034257					163322	-0.350685
1629087	-0.034326					1634053	-0.350684
1629919	-0.034496					1634885	-0.350684
1630752	-0.035061					1635717	-0.350684
1631584	-0.03494					1636549	-0.350684
1632416	-0.034536					1637382	-0.350684
1633248	-0.034506					1638214	-0.350684
1634081	-0.034175					1639046	-0.350684
1634913	-0.033478					1639878	-0.350684
1635745	-0.033476					164071	-0.350684
1636577	-0.033711					1641543	-0.350684
1637409	-0.033181					1642375	-0.350684
1638242	-0.033313					1643207	-0.350684
1639074	-0.033889					1644039	-0.350683
1639906	-0.034616					1644872	-0.350682
1640738	-0.034731					1645704	-0.350681
1641571	-0.034748					1646536	-0.35068
1642403	-0.034928					1647368	-0.350679
[truncated: 28,731 more rows]

## Sheet: SourceData Suppl.Fig.3b
buffer FLD1 A Ex=280		monomer1ug FLD1 A Ex=280				dimer1ug FLD1 A Ex=280			Monomer	0	8.5285	Dimer	0	6.86745
0	12.7407	0	8.5285			0	6.86745			0.0072	8.52755		0.0072	6.86735
0.0072	12.7357	0.0072	8.52755			0.0072	6.86735			0.0144	8.52726		0.0144	6.86728
0.0144	12.7308	0.0144	8.52726			0.0144	6.86728			0.0216	8.52757		0.0216	6.86726
0.0216	12.7259	0.0216	8.52757			0.0216	6.86726			0.0288	8.52834		0.0288	6.86727
0.0288	12.7209	0.0288	8.52834			0.0288	6.86727			0.036	8.52932		0.036	6.86725
0.036	12.7155	0.036	8.52932			0.036	6.86725			0.0432	8.53019		0.0432	6.86717
0.0432	12.7097	0.0432	8.53019			0.0432	6.86717			0.0504	8.53069		0.0504	6.86696
0.0504	12.7035	0.0504	8.53069			0.0504	6.86696			0.0576	8.53062		0.0576	6.86655
0.0576	12.6969	0.0576	8.53062			0.0576	6.86655			0.0648	8.52985		0.0648	6.8659
0.0648	12.6899	0.0648	8.52985			0.0648	6.8659			0.072	8.52833		0.072	6.86498
0.072	12.6824	0.072	8.52833			0.072	6.86498			0.079201	8.52613		0.079201	6.86387
0.079201	12.6747	0.079201	8.52613			0.079201	6.86387			0.086401	8.52345		0.086401	6.86268
0.086401	12.6668	0.086401	8.52345			0.086401	6.86268			0.093601	8.52057		0.093601	6.8615
0.093601	12.6589	0.093601	8.52057			0.093601	6.8615			0.100801	8.51784		0.100801	6.86041
0.100801	12.6512	0.100801	8.51784			0.100801	6.86041			0.108001	8.51548		0.108001	6.8594
0.108001	12.6437	0.108001	8.51548			0.108001	6.8594			0.115201	8.51368		0.115201	6.8585
0.115201	12.6366	0.115201	8.51368			0.115201	6.8585			0.122401	8.51249		0.122401	6.85771
0.122401	12.6297	0.122401	8.51249			0.122401	6.85771			0.129601	8.51191		0.129601	6.85696
0.129601	12.6231	0.129601	8.51191			0.129601	6.85696			0.136801	8.51182		0.136801	6.85619
0.136801	12.6168	0.136801	8.51182			0.136801	6.85619			0.144001	8.512		0.144001	6.85528
0.144001	12.6105	0.144001	8.512			0.144001	6.85528			0.151201	8.51215		0.151201	6.85419
0.151201	12.6041	0.151201	8.51215			0.151201	6.85419			0.158401	8.51198		0.158401	6.85298
0.158401	12.5974	0.158401	8.51198			0.158401	6.85298			0.165601	8.51134		0.165601	6.85172
0.165601	12.5903	0.165601	8.51134			0.165601	6.85172			0.172801	8.51015		0.172801	6.85046
0.172801	12.5828	0.172801	8.51015			0.172801	6.85046			0.180001	8.50845		0.180001	6.8492
0.180001	12.5747	0.180001	8.50845			0.180001	6.8492			0.187201	8.5063		0.187201	6.84794
0.187201	12.5661	0.187201	8.5063			0.187201	6.84794			0.194401	8.50385		0.194401	6.84665
0.194401	12.5569	0.194401	8.50385			0.194401	6.84665			0.201601	8.50127		0.201601	6.84532
0.201601	12.5471	0.201601	8.50127			0.201601	6.84532			0.208801	8.49873		0.208801	6.84392
0.208801	12.5368	0.208801	8.49873			0.208801	6.84392			0.216001	8.49638		0.216001	6.84238
0.216001	12.526	0.216001	8.49638			0.216001	6.84238			0.223201	8.49427		0.223201	6.84066
0.223201	12.5151	0.223201	8.49427			0.223201	6.84066			0.230401	8.49239		0.230401	6.83882
0.230401	12.5041	0.230401	8.49239			0.230401	6.83882			0.237602	8.49066		0.237602	6.8369
0.237602	12.4934	0.237602	8.49066			0.237602	6.8369			0.244802	8.48904		0.244802	6.83501
0.244802	12.4831	0.244802	8.48904			0.244802	6.83501			0.252002	8.48742		0.252002	6.83325
0.252002	12.4737	0.252002	8.48742			0.252002	6.83325			0.259202	8.48571		0.259202	6.83168
0.259202	12.4651	0.259202	8.48571			0.259202	6.83168			0.266402	8.48383		0.266402	6.83035
0.266402	12.4576	0.266402	8.48383			0.266402	6.83035			0.273602	8.48173		0.273602	6.82927
0.273602	12.4513	0.273602	8.48173			0.273602	6.82927			0.280802	8.4794		0.280802	6.82848
0.280802	12.446	0.280802	8.4794			0.280802	6.82848			0.288002	8.47687		0.288002	6.82796
0.288002	12.4414	0.288002	8.47687			0.288002	6.82796			0.295202	8.47424		0.295202	6.82772
0.295202	12.4371	0.295202	8.47424			0.295202	6.82772			0.302402	8.4716		0.302402	6.82773
0.302402	12.4328	0.302402	8.4716			0.302402	6.82773			0.309602	8.46903		0.309602	6.8279
0.309602	12.4279	0.309602	8.46903			0.309602	6.8279			0.316802	8.46664		0.316802	6.82813
0.316802	12.4225	0.316802	8.46664			0.316802	6.82813			0.324002	8.46452		0.324002	6.82827
0.324002	12.4161	0.324002	8.46452			0.324002	6.82827			0.331202	8.46271		0.331202	6.82819
0.331202	12.4089	0.331202	8.46271			0.331202	6.82819			0.338402	8.46125		0.338402	6.82776
0.338402	12.4009	0.338402	8.46125			0.338402	6.82776			0.345602	8.46007		0.345602	6.82691
0.345602	12.3925	0.345602	8.46007			0.345602	6.82691			0.352802	8.45908		0.352802	6.82555
0.352802	12.384	0.352802	8.45908			0.352802	6.82555			0.360002	8.45818		0.360002	6.82374
0.360002	12.3758	0.360002	8.45818			0.360002	6.82374			0.367202	8.45724		0.367202	6.82157
0.367202	12.3683	0.367202	8.45724			0.367202	6.82157			0.374402	8.4562		0.374402	6.81924
0.374402	12.3615	0.374402	8.4562			0.374402	6.81924			0.381602	8.455		0.381602	6.81698
0.381602	12.3554	0.381602	8.455			0.381602	6.81698			0.388802	8.45362		0.388802	6.81496
0.388802	12.3497	0.388802	8.45362			0.388802	6.81496			0.396003	8.45209		0.396003	6.81334
0.396003	12.3443	0.396003	8.45209			0.396003	6.81334			0.403203	8.45048		0.403203	6.81219
0.403203	12.339	0.403203	8.45048			0.403203	6.81219			0.410403	8.44884		0.410403	6.81153
0.410403	12.3335	0.410403	8.44884			0.410403	6.81153			0.417603	8.44721		0.417603	6.81129
0.417603	12.3275	0.417603	8.44721			0.417603	6.81129			0.424803	8.44559		0.424803	6.81136
0.424803	12.3211	0.424803	8.44559			0.424803	6.81136			0.432003	8.44398		0.432003	6.81156
0.432003	12.3143	0.432003	8.44398			0.432003	6.81156			0.439203	8.4423		0.439203	6.81174
0.439203	12.3073	0.439203	8.4423			0.439203	6.81174			0.446403	8.44045		0.446403	6.81174
0.446403	12.3002	0.446403	8.44045			0.446403	6.81174			0.453603	8.43835		0.453603	6.81152
0.453603	12.2931	0.453603	8.43835			0.453603	6.81152			0.460803	8.43589		0.460803	6.81105
0.460803	12.2861	0.460803	8.43589			0.460803	6.81105			0.468003	8.43306		0.468003	6.81037
0.468003	12.2794	0.468003	8.43306			0.468003	6.81037			0.475203	8.42988		0.475203	6.80952
0.475203	12.2729	0.475203	8.42988			0.475203	6.80952			0.482403	8.42641		0.482403	6.80854
0.482403	12.2666	0.482403	8.42641			0.482403	6.80854			0.489603	8.42283		0.489603	6.80746
0.489603	12.2606	0.489603	8.42283			0.489603	6.80746			0.496803	8.41937		0.496803	6.80625
0.496803	12.2547	0.496803	8.41937			0.496803	6.80625			0.504003	8.41622		0.504003	6.8049
0.504003	12.2491	0.504003	8.41622			0.504003	6.8049			0.511203	8.41359		0.511203	6.80332
0.511203	12.2436	0.511203	8.41359			0.511203	6.80332			0.518403	8.41152		0.518403	6.80146
0.518403	12.2384	0.518403	8.41152			0.518403	6.80146			0.525603	8.41001		0.525603	6.79929
0.525603	12.2334	0.525603	8.41001			0.525603	6.79929			0.532803	8.40896		0.532803	6.79688
0.532803	12.2286	0.532803	8.40896			0.532803	6.79688			0.540003	8.40825		0.540003	6.79433
0.540003	12.2237	0.540003	8.40825			0.540003	6.79433			0.547204	8.40772		0.547204	6.79183
0.547204	12.2189	0.547204	8.40772			0.547204	6.79183			0.554404	8.40712		0.554404	6.78955
0.554404	12.214	0.554404	8.40712			0.554404	6.78955			0.561604	8.40624		0.561604	6.78769
0.561604	12.2089	0.561604	8.40624			0.561604	6.78769			0.568804	8.40496		0.568804	6.78636
0.568804	12.2036	0.568804	8.40496			0.568804	6.78636			0.576004	8.40326		0.576004	6.78562
0.576004	12.198	0.576004	8.40326			0.576004	6.78562			0.583204	8.40124		0.583204	6.78545
0.583204	12.1922	0.583204	8.40124			0.583204	6.78545			0.590404	8.39898		0.590404	6.78571
0.590404	12.1863	0.590404	8.39898			0.590404	6.78571			0.597604	8.39657		0.597604	6.78617
0.597604	12.1802	0.597604	8.39657			0.597604	6.78617			0.604804	8.3941		0.604804	6.78662
0.604804	12.1738	0.604804	8.3941			0.604804	6.78662			0.612004	8.39166		0.612004	6.78686
0.612004	12.1672	0.612004	8.39166			0.612004	6.78686			0.619204	8.38931		0.619204	6.7868
0.619204	12.1602	0.619204	8.38931			0.619204	6.7868			0.626404	8.38708		0.626404	6.7864
0.626404	12.153	0.626404	8.38708			0.626404	6.7864			0.633604	8.38494		0.633604	6.7857
0.633604	12.1455	0.633604	8.38494			0.633604	6.7857			0.640804	8.3828		0.640804	6.78474
0.640804	12.1381	0.640804	8.3828			0.640804	6.78474			0.648004	8.38064		0.648004	6.78363
0.648004	12.1307	0.648004	8.38064			0.648004	6.78363			0.655204	8.37843		0.655204	6.78249
0.655204	12.1235	0.655204	8.37843			0.655204	6.78249			0.662404	8.37619		0.662404	6.7814
0.662404	12.1166	0.662404	8.37619			0.662404	6.7814			0.669604	8.37404		0.669604	6.78039
0.669604	12.1103	0.669604	8.37404			0.669604	6.78039			0.676804	8.37205		0.676804	6.77941
0.676804	12.1045	0.676804	8.37205			0.676804	6.77941			0.684004	8.3703		0.684004	6.77839
0.684004	12.0993	0.684004	8.3703			0.684004	6.77839			0.691204	8.36881		0.691204	6.77727
0.691204	12.0946	0.691204	8.36881			0.691204	6.77727			0.698404	8.36752		0.698404	6.77606
0.698404	12.0905	0.698404	8.36752			0.698404	6.77606			0.705605	8.36638		0.705605	6.77478
0.705605	12.0868	0.705605	8.36638			0.705605	6.77478			0.712805	8.36534		0.712805	6.7735
0.712805	12.0837	0.712805	8.36534			0.712805	6.7735			0.720005	8.36436		0.720005	6.77222
0.720005	12.0809	0.720005	8.36436			0.720005	6.77222			0.727205	8.3634		0.727205	6.77097
0.727205	12.0784	0.727205	8.3634			0.727205	6.77097			0.734405	8.36241		0.734405	6.76976
0.734405	12.0758	0.734405	8.36241			0.734405	6.76976			0.741605	8.3614		0.741605	6.76863
0.741605	12.0729	0.741605	8.3614			0.741605	6.76863			0.748805	8.36044		0.748805	6.76752
0.748805	12.0694	0.748805	8.36044			0.748805	6.76752			0.756005	8.3596		0.756005	6.76641
0.756005	12.0651	0.756005	8.3596			0.756005	6.76641			0.763205	8.35894		0.763205	6.76523
0.763205	12.0599	0.763205	8.35894			0.763205	6.76523			0.770405	8.35847		0.770405	6.76395
0.770405	12.0539	0.770405	8.35847			0.770405	6.76395			0.777605	8.3581		0.777605	6.76261
0.777605	12.0473	0.777605	8.3581			0.777605	6.76261			0.784805	8.35777		0.784805	6.76131
0.784805	12.0404	0.784805	8.35777			0.784805	6.76131			0.792005	8.35739		0.792005	6.76011
0.792005	12.0334	0.792005	8.35739			0.792005	6.76011			0.799205	8.35687		0.799205	6.75905
0.799205	12.0268	0.799205	8.35687			0.799205	6.75905			0.806405	8.35617		0.806405	6.75816
0.806405	12.0206	0.806405	8.35617			0.806405	6.75816			0.813605	8.35521		0.813605	6.75744
0.813605	12.015	0.813605	8.35521			0.813605	6.75744			0.820805	8.35395		0.820805	6.7569
0.820805	12.0099	0.820805	8.35395			0.820805	6.7569			0.828005	8.35239		0.828005	6.7565
0.828005	12.005	0.828005	8.35239			0.828005	6.7565			0.835205	8.35059		0.835205	6.75613
0.835205	12.0004	0.835205	8.35059			0.835205	6.75613			0.842405	8.3486		0.842405	6.75572
0.842405	11.996	0.842405	8.3486			0.842405	6.75572			0.849605	8.34652		0.849605	6.75518
0.849605	11.9915	0.849605	8.34652			0.849605	6.75518			0.856805	8.34442		0.856805	6.75449
0.856805	11.9869	0.856805	8.34442			0.856805	6.75449			0.864006	8.34236		0.864006	6.75364
0.864006	11.9821	0.864006	8.34236			0.864006	6.75364			0.871206	8.34039		0.871206	6.75263
0.871206	11.9769	0.871206	8.34039			0.871206	6.75263			0.878406	8.3385		0.878406	6.7515
0.878406	11.9714	0.878406	8.3385			0.878406	6.7515			0.885606	8.33669		0.885606	6.75031
0.885606	11.9656	0.885606	8.33669			0.885606	6.75031			0.892806	8.33491		0.892806	6.74915
0.892806	11.9596	0.892806	8.33491			0.892806	6.74915			0.900006	8.33314		0.900006	6.74804
0.900006	11.9533	0.900006	8.33314			0.900006	6.74804			0.907206	8.33128		0.907206	6.747
0.907206	11.9468	0.907206	8.33128			0.907206	6.747			0.914406	8.32933		0.914406	6.74592
0.914406	11.9402	0.914406	8.32933			0.914406	6.74592			0.921606	8.32726		0.921606	6.74475
0.921606	11.9338	0.921606	8.32726			0.921606	6.74475			0.928806	8.3252		0.928806	6.74348
0.928806	11.9274	0.928806	8.3252			0.928806	6.74348			0.936006	8.32328		0.936006	6.7421
0.936006	11.921	0.936006	8.32328			0.936006	6.7421			0.943206	8.32167		0.943206	6.74064
0.943206	11.9147	0.943206	8.32167			0.943206	6.74064			0.950406	8.32048		0.950406	6.73914
0.950406	11.9084	0.950406	8.32048			0.950406	6.73914			0.957606	8.31976		0.957606	6.73773
0.957606	11.9023	0.957606	8.31976			0.957606	6.73773			0.964806	8.3195		0.964806	6.73655
0.964806	11.8963	0.964806	8.3195			0.964806	6.73655			0.972006	8.31967		0.972006	6.73571
0.972006	11.8904	0.972006	8.31967			0.972006	6.73571			0.979206	8.32016		0.979206	6.73526
0.979206	11.8848	0.979206	8.32016			0.979206	6.73526			0.986406	8.3208		0.986406	6.73513
0.986406	11.8793	0.986406	8.3208			0.986406	6.73513			0.993606	8.3214		0.993606	6.73525
0.993606	11.8741	0.993606	8.3214			0.993606	6.73525			1.00081	8.32185		1.00081	6.73555
1.00081	11.8688	1.00081	8.32185			1.00081	6.73555			1.00801	8.32205		1.00801	6.73595
1.00801	11.8635	1.00801	8.32205			1.00801	6.73595			1.01521	8.32201		1.01521	6.73641
1.01521	11.8581	1.01521	8.32201			1.01521	6.73641			1.02241	8.32169		1.02241	6.7369
1.02241	11.8525	1.02241	8.32169			1.02241	6.7369			1.02961	8.32109		1.02961	6.73742
1.02961	11.8469	1.02961	8.32109			1.02961	6.73742			1.03681	8.3202		1.03681	6.73796
1.03681	11.8411	1.03681	8.3202			1.03681	6.73796			1.04401	8.31904		1.04401	6.73847
1.04401	11.8354	1.04401	8.31904			1.04401	6.73847			1.05121	8.31762		1.05121	6.73886
1.05121	11.8296	1.05121	8.31762			1.05121	6.73886			1.05841	8.31593		1.05841	6.73895
1.05841	11.8237	1.05841	8.31593			1.05841	6.73895			1.06561	8.31394		1.06561	6.7386
1.06561	11.8178	1.06561	8.31394			1.06561	6.7386			1.07281	8.31163		1.07281	6.73768
1.07281	11.8117	1.07281	8.31163			1.07281	6.73768			1.08001	8.30906		1.08001	6.73616
1.08001	11.8053	1.08001	8.30906			1.08001	6.73616			1.08721	8.30634		1.08721	6.73412
1.08721	11.7986	1.08721	8.30634			1.08721	6.73412			1.09441	8.30362		1.09441	6.73168
1.09441	11.7916	1.09441	8.30362			1.09441	6.73168			1.10161	8.30103		1.10161	6.72911
1.10161	11.7845	1.10161	8.30103			1.10161	6.72911			1.10881	8.29865		1.10881	6.72668
1.10881	11.7776	1.10881	8.29865			1.10881	6.72668			1.11601	8.29654		1.11601	6.72466
1.11601	11.771	1.11601	8.29654			1.11601	6.72466			1.12321	8.2947		1.12321	6.72321
1.12321	11.7648	1.12321	8.2947			1.12321	6.72321			1.13041	8.29313		1.13041	6.72234
1.13041	11.7591	1.13041	8.29313			1.13041	6.72234			1.13761	8.29175		1.13761	6.72197
1.13761	11.7538	1.13761	8.29175			1.13761	6.72197			1.14481	8.29042		1.14481	6.72194
1.14481	11.7488	1.14481	8.29042			1.14481	6.72194			1.15201	8.28901		1.15201	6.72204
1.15201	11.7441	1.15201	8.28901			1.15201	6.72204			1.15921	8.28745		1.15921	6.72209
1.15921	11.7394	1.15921	8.28745			1.15921	6.72209			1.16641	8.2857		1.16641	6.72193
1.16641	11.7347	1.16641	8.2857			1.16641	6.72193			1.17361	8.28381		1.17361	6.72143
1.17361	11.7298	1.17361	8.28381			1.17361	6.72143			1.18081	8.28186		1.18081	6.7206
1.18081	11.7249	1.18081	8.28186			1.18081	6.7206			1.18801	8.2799		1.18801	6.71951
1.18801	11.7199	1.18801	8.2799			1.18801	6.71951			1.19521	8.27804		1.19521	6.71828
1.19521	11.7149	1.19521	8.27804			1.19521	6.71828			1.20241	8.27644		1.20241	6.71701
1.20241	11.71	1.20241	8.27644			1.20241	6.71701			1.20961	8.27524		1.20961	6.71578
1.20961	11.705	1.20961	8.27524			1.20961	6.71578			1.21681	8.27453		1.21681	6.71464
1.21681	11.7	1.21681	8.27453			1.21681	6.71464			1.22401	8.27432		1.22401	6.71362
1.22401	11.695	1.22401	8.27432			1.22401	6.71362			1.23121	8.27455		1.23121	6.71269
1.23121	11.6899	1.23121	8.27455			1.23121	6.71269			1.23841	8.27506		1.23841	6.71181
1.23841	11.6848	1.23841	8.27506			1.23841	6.71181			1.24561	8.27571		1.24561	6.71091
1.24561	11.6798	1.24561	8.27571			1.24561	6.71091			1.25281	8.2763		1.25281	6.70995
1.25281	11.6747	1.25281	8.2763			1.25281	6.70995			1.26001	8.27671		1.26001	6.70893
1.26001	11.6698	1.26001	8.27671			1.26001	6.70893			1.26721	8.27685		1.26721	6.70788
1.26721	11.6651	1.26721	8.27685			1.26721	6.70788			1.27441	8.27671		1.27441	6.70683
1.27441	11.6605	1.27441	8.27671			1.27441	6.70683			1.28161	8.27638		1.28161	6.70585
1.28161	11.656	1.28161	8.27638			1.28161	6.70585			1.28881	8.27597		1.28881	6.70497
1.28881	11.6515	1.28881	8.27597			1.28881	6.70497			1.29601	8.27563		1.29601	6.70423
1.29601	11.647	1.29601	8.27563			1.29601	6.70423			1.30321	8.27543		1.30321	6.70363
1.30321	11.6423	1.30321	8.27543			1.30321	6.70363			1.31041	8.2754		1.31041	6.70312
1.31041	11.6373	1.31041	8.2754			1.31041	6.70312			1.31761	8.27548		1.31761	6.70266
1.31761	11.6322	1.31761	8.27548			1.31761	6.70266			1.32481	8.27557		1.32481	6.70221
1.32481	11.6268	1.32481	8.27557			1.32481	6.70221			1.33201	8.27553		1.33201	6.70174
1.33201	11.6214	1.33201	8.27553			1.33201	6.70174			1.33921	8.2752		1.33921	6.70125
1.33921	11.6161	1.33921	8.2752			1.33921	6.70125			1.34641	8.27451		1.34641	6.70074
1.34641	11.6108	1.34641	8.27451			1.34641	6.70074			1.35361	8.27338		1.35361	6.70021
1.35361	11.6057	1.35361	8.27338			1.35361	6.70021			1.36081	8.27184		1.36081	6.69965
1.36081	11.6009	1.36081	8.27184			1.36081	6.69965			1.36801	8.26994		1.36801	6.69908
1.36801	11.5965	1.36801	8.26994			1.36801	6.69908			1.37521	8.26777		1.37521	6.69848
1.37521	11.5926	1.37521	8.26777			1.37521	6.69848			1.38241	8.26541		1.38241	6.69779
1.38241	11.5891	1.38241	8.26541			1.38241	6.69779			1.38961	8.26299		1.38961	6.69696
1.38961	11.586	1.38961	8.26299			1.38961	6.69696			1.39681	8.26056		1.39681	6.69595
1.39681	11.5833	1.39681	8.26056			1.39681	6.69595			1.40401	8.25819		1.40401	6.69476
1.40401	11.5809	1.40401	8.25819			1.40401	6.69476			1.41121	8.25591		1.41121	6.69348
1.41121	11.5785	1.41121	8.25591			1.41121	6.69348			1.41841	8.25373		1.41841	6.69217
1.41841	11.5761	1.41841	8.25373			1.41841	6.69217			1.42561	8.25164		1.42561	6.69096
1.42561	11.5734	1.42561	8.25164			1.42561	6.69096			1.43281	8.24965		1.43281	6.68991
1.43281	11.5702	1.43281	8.24965			1.43281	6.68991			1.44001	8.24778		1.44001	6.68911
1.44001	11.5665	1.44001	8.24778			1.44001	6.68911			1.44721	8.24599		1.44721	6.68862
1.44721	11.5622	1.44721	8.24599			1.44721	6.68862			1.45441	8.24428		1.45441	6.68845
1.45441	11.5575	1.45441	8.24428			1.45441	6.68845			1.46161	8.24265		1.46161	6.68855
1.46161	11.5524	1.46161	8.24265			1.46161	6.68855			1.46881	8.24113		1.46881	6.68884
1.46881	11.5472	1.46881	8.24113			1.46881	6.68884			1.47601	8.23974		1.47601	6.68919
1.47601	11.542	1.47601	8.23974			1.47601	6.68919			1.48321	8.23849		1.48321	6.68948
1.48321	11.537	1.48321	8.23849			1.48321	6.68948			1.49041	8.23737		1.49041	6.68972
1.49041	11.5321	1.49041	8.23737			1.49041	6.68972			1.49761	8.23636		1.49761	6.68994
1.49761	11.5274	1.49761	8.23636			1.49761	6.68994			1.50481	8.23546		1.50481	6.69019
1.50481	11.5227	1.50481	8.23546			1.50481	6.69019			1.51201	8.23469		1.51201	6.69047
1.51201	11.518	1.51201	8.23469			1.51201	6.69047			1.51921	8.23406		1.51921	6.69076
1.51921	11.5134	1.51921	8.23406			1.51921	6.69076			1.52641	8.23359		1.52641	6.69105
1.52641	11.5088	1.52641	8.23359			1.52641	6.69105			1.53361	8.23327		1.53361	6.69131
1.53361	11.5043	1.53361	8.23327			1.53361	6.69131			1.54081	8.23305		1.54081	6.69148
1.54081	11.4999	1.54081	8.23305			1.54081	6.69148			1.54801	8.23289		1.54801	6.69145
1.54801	11.4957	1.54801	8.23289			1.54801	6.69145			1.55521	8.23276		1.55521	6.69105
1.55521	11.4918	1.55521	8.23276			1.55521	6.69105			1.56241	8.23256		1.56241	6.69017
1.56241	11.4881	1.56241	8.23256			1.56241	6.69017			1.56961	8.23219		1.56961	6.6888
1.56961	11.4845	1.56961	8.23219			1.56961	6.6888			1.57681	8.23156		1.57681	6.68701
1.57681	11.4807	1.57681	8.23156			1.57681	6.68701			1.58401	8.23058		1.58401	6.68494
1.58401	11.4768	1.58401	8.23058			1.58401	6.68494			1.59121	8.22926		1.59121	6.68274
1.59121	11.4726	1.59121	8.22926			1.59121	6.68274			1.59841	8.22762		1.59841	6.68059
1.59841	11.4682	1.59841	8.22762			1.59841	6.68059			1.60561	8.22576		1.60561	6.67863
1.60561	11.4636	1.60561	8.22576			1.60561	6.67863			1.61281	8.22381		1.61281	6.67703
1.61281	11.4588	1.61281	8.22381			1.61281	6.67703			1.62001	8.22186		1.62001	6.67584
1.62001	11.454	1.62001	8.22186			1.62001	6.67584			1.62721	8.21998		1.62721	6.67507
1.62721	11.4492	1.62721	8.21998			1.62721	6.67507			1.63441	8.21822		1.63441	6.67462
1.63441	11.4447	1.63441	8.21822			1.63441	6.67462			1.64161	8.21663		1.64161	6.67436
1.64161	11.4404	1.64161	8.21663			1.64161	6.67436			1.64881	8.21527		1.64881	6.67417
1.64881	11.4363	1.64881	8.21527			1.64881	6.67417			1.65601	8.21416		1.65601	6.67397
1.65601	11.4324	1.65601	8.21416			1.65601	6.67397			1.66321	8.21325		1.66321	6.6737
1.66321	11.4285	1.66321	8.21325			1.66321	6.6737			1.67041	8.2125		1.67041	6.67333
1.67041	11.4247	1.67041	8.2125			1.67041	6.67333			1.67761	8.21187		1.67761	6.67287
1.67761	11.4209	1.67761	8.21187			1.67761	6.67287			1.68481	8.21137		1.68481	6.67235
1.68481	11.417	1.68481	8.21137			1.68481	6.67235			1.69201	8.21099		1.69201	6.67182
1.69201	11.4128	1.69201	8.21099			1.69201	6.67182			1.69921	8.21069		1.69921	6.6713
1.69921	11.4085	1.69921	8.21069			1.69921	6.6713			1.70641	8.21037		1.70641	6.67077
1.70641	11.404	1.70641	8.21037			1.70641	6.67077			1.71361	8.20996		1.71361	6.67015
1.71361	11.3993	1.71361	8.20996			1.71361	6.67015			1.72081	8.20938		1.72081	6.66936
1.72081	11.3946	1.72081	8.20938			1.72081	6.66936			1.72801	8.2086		1.72801	6.66836
1.72801	11.3899	1.72801	8.2086			1.72801	6.66836			1.73521	8.20763		1.73521	6.66716
1.73521	11.3852	1.73521	8.20763			1.73521	6.66716			1.74241	8.20649		1.74241	6.66579
1.74241	11.3806	1.74241	8.20649			1.74241	6.66579			1.74961	8.20522		1.74961	6.66432
1.74961	11.3762	1.74961	8.20522			1.74961	6.66432			1.75681	8.20391		1.75681	6.66283
1.75681	11.3721	1.75681	8.20391			1.75681	6.66283			1.76401	8.20259		1.76401	6.66144
1.76401	11.3684	1.76401	8.20259			1.76401	6.66144			1.77121	8.2013		1.77121	6.66026
1.77121	11.3649	1.77121	8.2013			1.77121	6.66026			1.77841	8.20009		1.77841	6.65938
1.77841	11.3617	1.77841	8.20009			1.77841	6.65938			1.78561	8.19895		1.78561	6.65879
1.78561	11.3585	1.78561	8.19895			1.78561	6.65879			1.79281	8.19789		1.79281	6.65846
1.79281	11.3552	1.79281	8.19789			1.79281	6.65846			1.80001	8.19683		1.80001	6.65832
1.80001	11.3518	1.80001	8.19683			1.80001	6.65832			1.80721	8.19574		1.80721	6.65832
1.80721	11.3482	1.80721	8.19574			1.80721	6.65832			1.81441	8.19457		1.81441	6.65842
1.81441	11.3444	1.81441	8.19457			1.81441	6.65842			1.82161	8.19333		1.82161	6.65858
1.82161	11.3403	1.82161	8.19333			1.82161	6.65858			1.82881	8.19206		1.82881	6.65879
1.82881	11.3361	1.82881	8.19206			1.82881	6.65879			1.83601	8.19081		1.83601	6.65901
1.83601	11.3318	1.83601	8.19081			1.83601	6.65901			1.84321	8.18963		1.84321	6.65919
1.84321	11.3276	1.84321	8.18963			1.84321	6.65919			1.85041	8.1885		1.85041	6.65932
1.85041	11.3235	1.85041	8.1885			1.85041	6.65932			1.85761	8.18745		1.85761	6.65943
1.85761	11.3196	1.85761	8.18745			1.85761	6.65943			1.86481	8.18647		1.86481	6.65951
1.86481	11.3157	1.86481	8.18647			1.86481	6.65951			1.87201	8.18556		1.87201	6.65956
1.87201	11.3117	1.87201	8.18556			1.87201	6.65956			1.87921	8.1847		1.87921	6.65955
1.87921	11.3076	1.87921	8.1847			1.87921	6.65955			1.88641	8.18384		1.88641	6.65946
1.88641	11.3032	1.88641	8.18384			1.88641	6.65946			1.89361	8.18294		1.89361	6.65928
1.89361	11.2987	1.89361	8.18294			1.89361	6.65928			1.90081	8.18201		1.90081	6.65899
1.90081	11.294	1.90081	8.18201			1.90081	6.65899			1.90801	8.18106		1.90801	6.65857
1.90801	11.2892	1.90801	8.18106			1.90801	6.65857			1.91521	8.18009		1.91521	6.65799
1.91521	11.2844	1.91521	8.18009			1.91521	6.65799			1.92241	8.17913		1.92241	6.65716
1.92241	11.2799	1.92241	8.17913			1.92241	6.65716			1.92961	8.17817		1.92961	6.65612
1.92961	11.2757	1.92961	8.17817			1.92961	6.65612			1.93681	8.17727		1.93681	6.65487
1.93681	11.2719	1.93681	8.17727			1.93681	6.65487			1.94401	8.17648		1.94401	6.65348
1.94401	11.2685	1.94401	8.17648			1.94401	6.65348			1.95121	8.17582		1.95121	6.65198
1.95121	11.2654	1.95121	8.17582			1.95121	6.65198			1.95841	8.17529		1.95841	6.65041
1.95841	11.2626	1.95841	8.17529			1.95841	6.65041			1.96561	8.17493		1.96561	6.6488
1.96561	11.2599	1.96561	8.17493			1.96561	6.6488			1.97281	8.17474		1.97281	6.64719
1.97281	11.2574	1.97281	8.17474			1.97281	6.64719			1.98001	8.17469		1.98001	6.64563
1.98001	11.2549	1.98001	8.17469			1.98001	6.64563			1.98721	8.17469		1.98721	6.64417
1.98721	11.2521	1.98721	8.17469			1.98721	6.64417			1.99441	8.17457		1.99441	6.64281
1.99441	11.2491	1.99441	8.17457			1.99441	6.64281			2.00161	8.17423		2.00161	6.64163
2.00161	11.2457	2.00161	8.17423			2.00161	6.64163			2.00881	8.17365		2.00881	6.64071
2.00881	11.2418	2.00881	8.17365			2.00881	6.64071			2.01601	8.17279		2.01601	6.64018
2.01601	11.2375	2.01601	8.17279			2.01601	6.64018			2.02321	8.17169		2.02321	6.64009
2.02321	11.2328	2.02321	8.17169			2.02321	6.64009			2.03041	8.17034		2.03041	6.64046
2.03041	11.2278	2.03041	8.17034			2.03041	6.64046			2.03761	8.16878		2.03761	6.64121
2.03761	11.2226	2.03761	8.16878			2.03761	6.64121			2.04481	8.16713		2.04481	6.64224
2.04481	11.2174	2.04481	8.16713			2.04481	6.64224			2.05201	8.16551		2.05201	6.64341
2.05201	11.2124	2.05201	8.16551			2.05201	6.64341			2.05921	8.16394		2.05921	6.64456
2.05921	11.2075	2.05921	8.16394			2.05921	6.64456			2.06641	8.16239		2.06641	6.6455
2.06641	11.2029	2.06641	8.16239			2.06641	6.6455			2.07361	8.16081		2.07361	6.64609
2.07361	11.1983	2.07361	8.16081			2.07361	6.64609			2.08081	8.15921		2.08081	6.64627
2.08081	11.1938	2.08081	8.15921			2.08081	6.64627			2.08801	8.15762		2.08801	6.64605
2.08801	11.1892	2.08801	8.15762			2.08801	6.64605			2.09521	8.15608		2.09521	6.64554
2.09521	11.1844	2.09521	8.15608			2.09521	6.64554			2.10241	8.15466		2.10241	6.64481
2.10241	11.1792	2.10241	8.15466			2.10241	6.64481			2.10961	8.15346		2.10961	6.64398
2.10961	11.174	2.10961	8.15346			2.10961	6.64398			2.11681	8.15261		2.11681	6.64317
2.11681	11.1688	2.11681	8.15261			2.11681	6.64317			2.12401	8.15222		2.12401	6.64245
2.12401	11.1639	2.12401	8.15222			2.12401	6.64245			2.13121	8.15232		2.13121	6.64186
2.13121	11.1592	2.13121	8.15232			2.13121	6.64186			2.13841	8.15287		2.13841	6.64136
2.13841	11.1551	2.13841	8.15287			2.13841	6.64136			2.14561	8.15374		2.14561	6.64092
2.14561	11.1515	2.14561	8.15374			2.14561	6.64092			2.15281	8.15478		2.15281	6.64046
2.15281	11.1484	2.15281	8.15478			2.15281	6.64046			2.16001	8.1558		2.16001	6.63991
2.16001	11.1457	2.16001	8.1558			2.16001	6.63991			2.16721	8.15662		2.16721	6.63921
2.16721	11.1432	2.16721	8.15662			2.16721	6.63921			2.17441	8.15709		2.17441	6.63832
2.17441	11.1409	2.17441	8.15709			2.17441	6.63832			2.18161	8.15712		2.18161	6.63726
2.18161	11.1385	2.18161	8.15712			2.18161	6.63726			2.18881	8.15663		2.18881	6.63605
2.18881	11.1361	2.18881	8.15663			2.18881	6.63605			2.19601	8.15565		2.19601	6.63477
2.19601	11.1336	2.19601	8.15565			2.19601	6.63477			2.20321	8.15423		2.20321	6.6335
2.20321	11.1311	2.20321	8.15423			2.20321	6.6335			2.21041	8.15249		2.21041	6.63229
2.21041	11.1284	2.21041	8.15249			2.21041	6.63229			2.21761	8.15058		2.21761	6.63122
2.21761	11.1255	2.21761	8.15058			2.21761	6.63122			2.22481	8.14862		2.22481	6.63037
2.22481	11.1224	2.22481	8.14862			2.22481	6.63037			2.23201	8.1468		2.23201	6.62981
2.23201	11.119	2.23201	8.1468			2.23201	6.62981			2.23921	8.14521		2.23921	6.62956
2.23921	11.1155	2.23921	8.14521			2.23921	6.62956			2.24641	8.14396		2.24641	6.6296
2.24641	11.1116	2.24641	8.14396			2.24641	6.6296			2.25361	8.14302		2.25361	6.62983
2.25361	11.1075	2.25361	8.14302			2.25361	6.62983			2.26081	8.14234		2.26081	6.63016
2.26081	11.1032	2.26081	8.14234			2.26081	6.63016			2.26802	8.14178		2.26802	6.63052
2.26802	11.0988	2.26802	8.14178			2.26802	6.63052			2.27522	8.14123		2.27522	6.63085
2.27522	11.0944	2.27522	8.14123			2.27522	6.63085			2.28241	8.14058		2.28241	6.63109
2.28241	11.0901	2.28241	8.14058			2.28241	6.63109			2.28961	8.13971		2.28961	6.63121
2.28961	11.0858	2.28961	8.13971			2.28961	6.63121			2.29682	8.13857		2.29682	6.63123
2.29682	11.0814	2.29682	8.13857			2.29682	6.63123			2.30402	8.13718		2.30402	6.63119
2.30402	11.077	2.30402	8.13718			2.30402	6.63119			2.31121	8.1356		2.31121	6.63117
2.31121	11.0726	2.31121	8.1356			2.31121	6.63117			2.31841	8.13399		2.31841	6.63119
2.31841	11.0682	2.31841	8.13399			2.31841	6.63119			2.32561	8.13246		2.32561	6.63121
2.32561	11.0639	2.32561	8.13246			2.32561	6.63121			2.33282	8.13118		2.33282	6.63115
2.33282	11.0597	2.33282	8.13118			2.33282	6.63115			2.34002	8.13022		2.34002	6.63089
2.34002	11.0556	2.34002	8.13022			2.34002	6.63089			2.34721	8.12969		2.34721	6.63035
2.34721	11.0518	2.34721	8.12969			2.34721	6.63035			2.35441	8.12957		2.35441	6.62951
2.35441	11.0482	2.35441	8.12957			2.35441	6.62951			2.36162	8.12986		2.36162	6.62843
2.36162	11.0449	2.36162	8.12986			2.36162	6.62843			2.36882	8.13043		2.36882	6.6272
2.36882	11.0419	2.36882	8.13043			2.36882	6.6272			2.37602	8.1312		2.37602	6.62596
2.37602	11.039	2.37602	8.1312			2.37602	6.62596			2.38321	8.13202		2.38321	6.62491
2.38321	11.0364	2.38321	8.13202			2.38321	6.62491			2.39041	8.13276		2.39041	6.62423
2.39041	11.0337	2.39041	8.13276			2.39041	6.62423			2.39762	8.13329		2.39762	6.62408
2.39762	11.0311	2.39762	8.13329			2.39762	6.62408			2.40482	8.13355		2.40482	6.62456
2.40482	11.0284	2.40482	8.13355			2.40482	6.62456			2.41201	8.13351		2.41201	6.62563
2.41201	11.0255	2.41201	8.13351			2.41201	6.62563			2.41921	8.13316		2.41921	6.62714
2.41921	11.0225	2.41921	8.13316			2.41921	6.62714			2.42642	8.13252		2.42642	6.62892
2.42642	11.0191	2.42642	8.13252			2.42642	6.62892			2.43362	8.13166		2.43362	6.63079
2.43362	11.0156	2.43362	8.13166			2.43362	6.63079			2.44082	8.13065		2.44082	6.6326
2.44082	11.0119	2.44082	8.13065			2.44082	6.6326			2.44802	8.1296		2.44802	6.63419
2.44802	11.0082	2.44802	8.1296			2.44802	6.63419			2.45522	8.12862		2.45522	6.63542
2.45522	11.0046	2.45522	8.12862			2.45522	6.63542			2.46242	8.12778		2.46242	6.63618
2.46242	11.0012	2.46242	8.12778			2.46242	6.63618			2.46962	8.12714		2.46962	6.63647
2.46962	10.998	2.46962	8.12714			2.46962	6.63647			2.47682	8.12672		2.47682	6.63633
2.47682	10.9951	2.47682	8.12672			2.47682	6.63633			2.48402	8.12652		2.48402	6.63589
2.48402	10.9924	2.48402	8.12652			2.48402	6.63589			2.49122	8.12649		2.49122	6.63522
2.49122	10.9899	2.49122	8.12649			2.49122	6.63522			2.49842	8.12657		2.49842	6.63444
2.49842	10.9873	2.49842	8.12657			2.49842	6.63444			2.50562	8.12667		2.50562	6.63369
2.50562	10.9845	2.50562	8.12667			2.50562	6.63369			2.51282	8.1267		2.51282	6.63311
2.51282	10.9814	2.51282	8.1267			2.51282	6.63311			2.52002	8.12657		2.52002	6.63277
2.52002	10.9779	2.52002	8.12657			2.52002	6.63277			2.52722	8.12622		2.52722	6.63269
2.52722	10.974	2.52722	8.12622			2.52722	6.63269			2.53442	8.12565		2.53442	6.63281
2.53442	10.97	2.53442	8.12565			2.53442	6.63281			2.54162	8.12492		2.54162	6.63298
2.54162	10.9659	2.54162	8.12492			2.54162	6.63298			2.54882	8.12414		2.54882	6.63312
2.54882	10.9621	2.54882	8.12414			2.54882	6.63312			2.55602	8.12342		2.55602	6.63307
2.55602	10.9587	2.55602	8.12342			2.55602	6.63307			2.56322	8.12284		2.56322	6.63274
2.56322	10.9559	2.56322	8.12284			2.56322	6.63274			2.57042	8.12238		2.57042	6.63207
2.57042	10.954	2.57042	8.12238			2.57042	6.63207			2.57762	8.12199		2.57762	6.63108
2.57762	10.9527	2.57762	8.12199			2.57762	6.63108			2.58482	8.12158		2.58482	6.62989
2.58482	10.9518	2.58482	8.12158			2.58482	6.62989			2.59202	8.12109		2.59202	6.62869
2.59202	10.9512	2.59202	8.12109			2.59202	6.62869			2.59922	8.12046		2.59922	6.62763
2.59922	10.9504	2.59922	8.12046			2.59922	6.62763			2.60642	8.11968		2.60642	6.62686
2.60642	10.9492	2.60642	8.11968			2.60642	6.62686			2.61362	8.11874		2.61362	6.62647
2.61362	10.9474	2.61362	8.11874			2.61362	6.62647			2.62082	8.11771		2.62082	6.62647
2.62082	10.9449	2.62082	8.11771			2.62082	6.62647			2.62802	8.11675		2.62802	6.6268
2.62802	10.9416	2.62802	8.11675			2.62802	6.6268			2.63522	8.11602		2.63522	6.62737
2.63522	10.9376	2.63522	8.11602			2.63522	6.62737			2.64242	8.11557		2.64242	6.62802
2.64242	10.9331	2.64242	8.11557			2.64242	6.62802			2.64962	8.11536		2.64962	6.62858
2.64962	10.9283	2.64962	8.11536			2.64962	6.62858			2.65682	8.11521		2.65682	6.62894
2.65682	10.9234	2.65682	8.11521			2.65682	6.62894			2.66402	8.11498		2.66402	6.62904
2.66402	10.9185	2.66402	8.11498			2.66402	6.62904			2.67122	8.11452		2.67122	6.62892
2.67122	10.9137	2.67122	8.11452			2.67122	6.62892			2.67842	8.11375		2.67842	6.6286
2.67842	10.909	2.67842	8.11375			2.67842	6.6286			2.68562	8.11257		2.68562	6.62819
2.68562	10.9044	2.68562	8.11257			2.68562	6.62819			2.69282	8.11095		2.69282	6.62773
2.69282	10.8999	2.69282	8.11095			2.69282	6.62773			2.70002	8.1089		2.70002	6.62726
2.70002	10.8954	2.70002	8.1089			2.70002	6.62726			2.70722	8.10655		2.70722	6.62683
2.70722	10.891	2.70722	8.10655			2.70722	6.62683			2.71442	8.10409		2.71442	6.62643
2.71442	10.8867	2.71442	8.10409			2.71442	6.62643			2.72162	8.10167		2.72162	6.62605
2.72162	10.8825	2.72162	8.10167			2.72162	6.62605			2.72882	8.09948		2.72882	6.62561
2.72882	10.8785	2.72882	8.09948			2.72882	6.62561			2.73602	8.09766		2.73602	6.62503
2.73602	10.8749	2.73602	8.09766			2.73602	6.62503			2.74322	8.09638		2.74322	6.62425
2.74322	10.8717	2.74322	8.09638			2.74322	6.62425			2.75042	8.09578		2.75042	6.62326
2.75042	10.8691	2.75042	8.09578			2.75042	6.62326			2.75762	8.09594		2.75762	6.62209
2.75762	10.867	2.75762	8.09594			2.75762	6.62209			2.76482	8.09681		2.76482	6.62075
2.76482	10.8652	2.76482	8.09681			2.76482	6.62075			2.77202	8.09827		2.77202	6.61926
2.77202	10.8635	2.77202	8.09827			2.77202	6.61926			2.77922	8.10009		2.77922	6.61768
2.77922	10.8619	2.77922	8.10009			2.77922	6.61768			2.78642	8.10204		2.78642	6.61608
2.78642	10.86	2.78642	8.10204			2.78642	6.61608			2.79362	8.10383		2.79362	6.6146
2.79362	10.8578	2.79362	8.10383			2.79362	6.6146			2.80082	8.10524		2.80082	6.61333
2.80082	10.855	2.80082	8.10524			2.80082	6.61333			2.80802	8.10608		2.80802	6.61236
2.80802	10.8517	2.80802	8.10608			2.80802	6.61236			2.81522	8.10627		2.81522	6.61172
2.81522	10.8481	2.81522	8.10627			2.81522	6.61172			2.82242	8.10589		2.82242	6.61145
2.82242	10.8444	2.82242	8.10589			2.82242	6.61145			2.82962	8.10503		2.82962	6.61156
2.82962	10.8408	2.82962	8.10503			2.82962	6.61156			2.83682	8.10385		2.83682	6.61206
2.83682	10.8375	2.83682	8.10385			2.83682	6.61206			2.84402	8.10252		2.84402	6.61287
2.84402	10.8347	2.84402	8.10252			2.84402	6.61287			2.85122	8.10122		2.85122	6.61392
2.85122	10.8322	2.85122	8.10122			2.85122	6.61392			2.85842	8.10008		2.85842	6.61507
2.85842	10.8301	2.85842	8.10008			2.85842	6.61507			2.86562	8.09925		2.86562	6.61623
2.86562	10.8283	2.86562	8.09925			2.86562	6.61623			2.87282	8.09879		2.87282	6.61735
2.87282	10.8266	2.87282	8.09879			2.87282	6.61735			2.88002	8.09885		2.88002	6.61834
2.88002	10.8249	2.88002	8.09885			2.88002	6.61834			2.88722	8.09953		2.88722	6.61923
2.88722	10.8231	2.88722	8.09953			2.88722	6.61923			2.89442	8.10091		2.89442	6.62007
2.89442	10.8212	2.89442	8.10091			2.89442	6.62007			2.90162	8.10304		2.90162	6.62101
2.90162	10.8193	2.90162	8.10304			2.90162	6.62101			2.90882	8.10597		2.90882	6.62228
2.90882	10.8177	2.90882	8.10597			2.90882	6.62228			2.91602	8.10977		2.91602	6.62413
2.91602	10.8165	2.91602	8.10977			2.91602	6.62413			2.92322	8.1146		2.92322	6.62677
2.92322	10.8161	2.92322	8.1146			2.92322	6.62677			2.93042	8.12062		2.93042	6.63037
2.93042	10.8165	2.93042	8.12062			2.93042	6.63037			2.93762	8.12803		2.93762	6.63509
2.93762	10.8181	2.93762	8.12803			2.93762	6.63509			2.94482	8.13702		2.94482	6.64102
2.94482	10.8208	2.94482	8.13702			2.94482	6.64102			2.95202	8.14782		2.95202	6.64821
2.95202	10.8248	2.95202	8.14782			2.95202	6.64821			2.95922	8.16066		2.95922	6.65671
2.95922	10.8303	2.95922	8.16066			2.95922	6.65671			2.96642	8.17577		2.96642	6.66662
2.96642	10.8374	2.96642	8.17577			2.96642	6.66662			2.97362	8.19328		2.97362	6.67813
2.97362	10.8464	2.97362	8.19328			2.97362	6.67813			2.98082	8.21331		2.98082	6.69158
2.98082	10.8574	2.98082	8.21331			2.98082	6.69158			2.98802	8.23591		2.98802	6.70745
2.98802	10.8708	2.98802	8.23591			2.98802	6.70745			2.99522	8.26125		2.99522	6.7263
2.99522	10.8868	2.99522	8.26125			2.99522	6.7263			3.00242	8.28956		3.00242	6.74872
3.00242	10.9058	3.00242	8.28956			3.00242	6.74872			3.00962	8.32126		3.00962	6.7753
3.00962	10.928	3.00962	8.32126			3.00962	6.7753			3.01682	8.35683		3.01682	6.80662
3.01682	10.9537	3.01682	8.35683			3.01682	6.80662			3.02402	8.39682		3.02402	6.84318
3.02402	10.9829	3.02402	8.39682			3.02402	6.84318			3.03122	8.44176		3.03122	6.88536
3.03122	11.0158	3.03122	8.44176			3.03122	6.88536			3.03842	8.49218		3.03842	6.93345
3.03842	11.0523	3.03842	8.49218			3.03842	6.93345			3.04562	8.54846		3.04562	6.9877
3.04562	11.0925	3.04562	8.54846			3.04562	6.9877			3.05282	8.61089		3.05282	7.04826
3.05282	11.1365	3.05282	8.61089			3.05282	7.04826			3.06002	8.67958		3.06002	7.11536
3.06002	11.1841	3.06002	8.67958			3.06002	7.11536			3.06722	8.75448		3.06722	7.18925
3.06722	11.2351	3.06722	8.75448			3.06722	7.18925			3.07442	8.83546		3.07442	7.27025
3.07442	11.2893	3.07442	8.83546			3.07442	7.27025			3.08162	8.9224		3.08162	7.35868
3.08162	11.3465	3.08162	8.9224			3.08162	7.35868			3.08882	9.01524		3.08882	7.45488
3.08882	11.4065	3.08882	9.01524			3.08882	7.45488			3.09602	9.11397		3.09602	7.55912
3.09602	11.4691	3.09602	9.11397			3.09602	7.55912			3.10322	9.21863		3.10322	7.67159
3.10322	11.5341	3.10322	9.21863			3.10322	7.67159			3.11042	9.32923		3.11042	7.79244
3.11042	11.6014	3.11042	9.32923			3.11042	7.79244			3.11762	9.44579		3.11762	7.92164
3.11762	11.6708	3.11762	9.44579			3.11762	7.92164			3.12482	9.56828		3.12482	8.05906
3.12482	11.7424	3.12482	9.56828			3.12482	8.05906			3.13202	9.69661		3.13202	8.20449
3.13202	11.8162	3.13202	9.69661			3.13202	8.20449			3.13922	9.83062		3.13922	8.35763
3.13922	11.8924	3.13922	9.83062			3.13922	8.35763			3.14642	9.97		3.14642	8.51822
3.14642	11.9709	3.14642	9.97			3.14642	8.51822			3.15362	10.1144		3.15362	8.68614
3.15362	12.0517	3.15362	10.1144			3.15362	8.68614			3.16082	10.2634		3.16082	8.86131
3.16082	12.1349	3.16082	10.2634			3.16082	8.86131			3.16802	10.4169		3.16802	9.04377
3.16802	12.2203	3.16802	10.4169			3.16802	9.04377			3.17522	10.5746		3.17522	9.23358
3.17522	12.3078	3.17522	10.5746			3.17522	9.23358			3.18242	10.7366		3.18242	9.43081
3.18242	12.3971	3.18242	10.7366			3.18242	9.43081			3.18962	10.9027		3.18962	9.63549
3.18962	12.4879	3.18962	10.9027			3.18962	9.63549			3.19682	11.0729		3.19682	9.84763
3.19682	12.5797	3.19682	11.0729			3.19682	9.84763			3.20402	11.2471		3.20402	10.0672
3.20402	12.6722	3.20402	11.2471			3.20402	10.0672			3.21122	11.4255		3.21122	10.294
3.21122	12.7651	3.21122	11.4255			3.21122	10.294			3.21842	11.6078		3.21842	10.5281
3.21842	12.8582	3.21842	11.6078			3.21842	10.5281			3.22562	11.7938		3.22562	10.7692
3.22562	12.9515	3.22562	11.7938			3.22562	10.7692			3.23282	11.9832		3.23282	11.0177
3.23282	13.0449	3.23282	11.9832			3.23282	11.0177			3.24002	12.1756		3.24002	11.2739
3.24002	13.1387	3.24002	12.1756			3.24002	11.2739			3.24722	12.3708		3.24722	11.5383
3.24722	13.233	3.24722	12.3708			3.24722	11.5383			3.25442	12.5684		3.25442	11.8118
3.25442	13.328	3.25442	12.5684			3.25442	11.8118			3.26162	12.7684		3.26162	12.0952
3.26162	13.4238	3.26162	12.7684			3.26162	12.0952			3.26882	12.9707		3.26882	12.3896
3.26882	13.5204	3.26882	12.9707			3.26882	12.3896			3.27602	13.1753		3.27602	12.6958
3.27602	13.6178	3.27602	13.1753			3.27602	12.6958			3.28322	13.3826		3.28322	13.0152
3.28322	13.7159	3.28322	13.3826			3.28322	13.0152			3.29042	13.5929		3.29042	13.3489
3.29042	13.8146	3.29042	13.5929			3.29042	13.3489			3.29762	13.8065		3.29762	13.698
3.29762	13.9139	3.29762	13.8065			3.29762	13.698			3.30482	14.0241		3.30482	14.0637
3.30482	14.0139	3.30482	14.0241			3.30482	14.0637			3.31202	14.2462		3.31202	14.4476
3.31202	14.1147	3.31202	14.2462			3.31202	14.4476			3.31922	14.4734		3.31922	14.8514
3.31922	14.2168	3.31922	14.4734			3.31922	14.8514			3.32642	14.7063		3.32642	15.2773
3.32642	14.3205	3.32642	14.7063			3.32642	15.2773			3.33362	14.9454		3.33362	15.7275
3.33362	14.4261	3.33362	14.9454			3.33362	15.7275			3.34082	15.1914		3.34082	16.2049
3.34082	14.5338	3.34082	15.1914			3.34082	16.2049			3.34802	15.4447		3.34802	16.7121
3.34802	14.644	3.34802	15.4447			3.34802	16.7121			3.35522	15.7057		3.35522	17.2522
3.35522	14.7567	3.35522	15.7057			3.35522	17.2522			3.36242	15.9745		3.36242	17.828
3.36242	14.8719	3.36242	15.9745			3.36242	17.828			3.36962	16.2509		3.36962	18.4421
3.36962	14.9895	3.36962	16.2509			3.36962	18.4421			3.37682	16.5348		3.37682	19.0969
3.37682	15.1091	3.37682	16.5348			3.37682	19.0969			3.38402	16.8256		3.38402	19.794
3.38402	15.2304	3.38402	16.8256			3.38402	19.794			3.39122	17.1228		3.39122	20.5349
3.39122	15.3529	3.39122	17.1228			3.39122	20.5349			3.39842	17.4255		3.39842	21.3203
3.39842	15.4763	3.39842	17.4255			3.39842	21.3203			3.40562	17.7331		3.40562	22.1506
3.40562	15.5997	3.40562	17.7331			3.40562	22.1506			3.41282	18.0443		3.41282	23.0255
3.41282	15.7226	3.41282	18.0443			3.41282	23.0255			3.42002	18.358		3.42002	23.944
3.42002	15.8438	3.42002	18.358			3.42002	23.944			3.42722	18.6724		3.42722	24.9043
3.42722	15.9625	3.42722	18.6724			3.42722	24.9043			3.43442	18.9857		3.43442	25.9034
3.43442	16.0772	3.43442	18.9857			3.43442	25.9034			3.44162	19.2956		3.44162	26.9373
3.44162	16.1867	3.44162	19.2956			3.44162	26.9373			3.44882	19.5999		3.44882	28.0008
3.44882	16.2895	3.44882	19.5999			3.44882	28.0008			3.45602	19.8959		3.45602	29.0878
3.45602	16.3841	3.45602	19.8959			3.45602	29.0878			3.46322	20.1815		3.46322	30.1913
3.46322	16.469	3.46322	20.1815			3.46322	30.1913			3.47042	20.4548		3.47042	31.3039
3.47042	16.5431	3.47042	20.4548			3.47042	31.3039			3.47762	20.7142		3.47762	32.4178
3.47762	16.6055	3.47762	20.7142			3.47762	32.4178			3.48482	20.9589		3.48482	33.526
3.48482	16.6554	3.48482	20.9589			3.48482	33.526			3.49202	21.1884		3.49202	34.622
3.49202	16.6927	3.49202	21.1884			3.49202	34.622			3.49922	21.4028		3.49922	35.7
3.49922	16.7173	3.49922	21.4028			3.49922	35.7			3.50642	21.6026		3.50642	36.7555
3.50642	16.7296	3.50642	21.6026			3.50642	36.7555			3.51362	21.7886		3.51362	37.7851
3.51362	16.73	3.51362	21.7886			3.51362	37.7851			3.52082	21.9619		3.52082	38.7866
3.52082	16.7193	3.52082	21.9619			3.52082	38.7866			3.52802	22.124		3.52802	39.7591
3.52802	16.6986	3.52802	22.124			3.52802	39.7591			3.53522	22.2765		3.53522	40.7034
3.53522	16.6689	3.53522	22.2765			3.53522	40.7034			3.54242	22.4215		3.54242	41.6217
3.54242	16.6313	3.54242	22.4215			3.54242	41.6217			3.54962	22.5615		3.54962	42.5184
3.54962	16.5869	3.54962	22.5615			3.54962	42.5184			3.55682	22.6995		3.55682	43.3996
3.55682	16.537	3.55682	22.6995			3.55682	43.3996			3.56402	22.8386		3.56402	44.2737
3.56402	16.4828	3.56402	22.8386			3.56402	44.2737			3.57122	22.9824		3.57122	45.1512
3.57122	16.4253	3.57122	22.9824			3.57122	45.1512			3.57842	23.1349		3.57842	46.0442
3.57842	16.3656	3.57842	23.1349			3.57842	46.0442			3.58562	23.3001		3.58562	46.9666
3.58562	16.3043	3.58562	23.3001			3.58562	46.9666			3.59282	23.4826		3.59282	47.9337
3.59282	16.242	3.59282	23.4826			3.59282	47.9337			3.60002	23.6868		3.60002	48.9619
3.60002	16.1792	3.60002	23.6868			3.60002	48.9619			3.60722	23.9176		3.60722	50.0681
3.60722	16.1164	3.60722	23.9176			3.60722	50.0681			3.61442	24.1798		3.61442	51.27
3.61442	16.0538	3.61442	24.1798			3.61442	51.27			3.62162	24.4783		3.62162	52.5852
3.62162	15.9921	3.62162	24.4783			3.62162	52.5852			3.62882	24.8185		3.62882	54.0317
3.62882	15.9314	3.62882	24.8185			3.62882	54.0317			3.63602	25.2054		3.63602	55.627
3.63602	15.8722	3.63602	25.2054			3.63602	55.627			3.64322	25.6439		3.64322	57.3879
3.64322	15.8147	3.64322	25.6439			3.64322	57.3879			3.65042	26.1388		3.65042	59.3305
3.65042	15.7593	3.65042	26.1388			3.65042	59.3305			3.65762	26.694		3.65762	61.469
3.65762	15.7063	3.65762	26.694			3.65762	61.469			3.66482	27.3129		3.66482	63.8155
3.66482	15.6557	3.66482	27.3129			3.66482	63.8155			3.67202	27.9984		3.67202	66.3794
3.67202	15.6076	3.67202	27.9984			3.67202	66.3794			3.67922	28.7523		3.67922	69.1669
3.67922	15.5619	3.67922	28.7523			3.67922	69.1669			3.68642	29.5754		3.68642	72.1806
3.68642	15.5184	3.68642	29.5754			3.68642	72.1806			3.69362	30.4674		3.69362	75.4191
3.69362	15.4773	3.69362	30.4674			3.69362	75.4191			3.70082	31.4274		3.70082	78.8771
3.70082	15.4382	3.70082	31.4274			3.70082	78.8771			3.70802	32.4531		3.70802	82.5453
3.70802	15.4011	3.70802	32.4531			3.70802	82.5453			3.71522	33.5417		3.71522	86.411
3.71522	15.3655	3.71522	33.5417			3.71522	86.411			3.72242	34.6893		3.72242	90.4583
3.72242	15.3314	3.72242	34.6893			3.72242	90.4583			3.72962	35.8912		3.72962	94.6685
3.72962	15.2984	3.72962	35.8912			3.72962	94.6685			3.73682	37.1414		3.73682	99.0202
3.73682	15.2666	3.73682	37.1414			3.73682	99.0202			3.74402	38.4336		3.74402	103.489
3.74402	15.2358	3.74402	38.4336			3.74402	103.489			3.75122	39.7607		3.75122	108.049
3.75122	15.2061	3.75122	39.7607			3.75122	108.049			3.75842	41.1147		3.75842	112.672
3.75842	15.1775	3.75842	41.1147			3.75842	112.672			3.76562	42.4871		3.76562	117.329
3.76562	15.1499	3.76562	42.4871			3.76562	117.329			3.77282	43.8691		3.77282	121.987
3.77282	15.1235	3.77282	43.8691			3.77282	121.987			3.78002	45.2513		3.78002	126.615
3.78002	15.0982	3.78002	45.2513			3.78002	126.615			3.78722	46.6246		3.78722	131.183
3.78722	15.074	3.78722	46.6246			3.78722	131.183			3.79442	47.9798		3.79442	135.661
3.79442	15.0506	3.79442	47.9798			3.79442	135.661			3.80162	49.3077		3.80162	140.019
3.80162	15.0279	3.80162	49.3077			3.80162	140.019			3.80882	50.5994		3.80882	144.232
3.80882	15.0056	3.80882	50.5994			3.80882	144.232			3.81602	51.8466		3.81602	148.274
3.81602	14.9835	3.81602	51.8466			3.81602	148.274			3.82322	53.0418		3.82322	152.121
3.82322	14.9616	3.82322	53.0418			3.82322	152.121			3.83042	54.1779		3.83042	155.751
3.83042	14.9397	3.83042	54.1779			3.83042	155.751			3.83763	55.2488		3.83763	159.144
3.83763	14.9178	3.83763	55.2488			3.83763	159.144			3.84483	56.2491		3.84483	162.28
3.84483	14.8958	3.84483	56.2491			3.84483	162.28			3.85202	57.1738		3.85202	165.142
3.85202	14.8739	3.85202	57.1738			3.85202	165.142			3.85922	58.0191		3.85922	167.715
3.85922	14.852	3.85922	58.0191			3.85922	167.715			3.86643	58.7817		3.86643	169.988
3.86643	14.8304	3.86643	58.7817			3.86643	169.988			3.87363	59.4589		3.87363	171.953
3.87363	14.809	3.87363	59.4589			3.87363	171.953			3.88083	60.0489		3.88083	173.606
3.88083	14.788	3.88083	60.0489			3.88083	173.606			3.88802	60.5508		3.88802	174.945
3.88802	14.7675	3.88802	60.5508			3.88802	174.945			3.89522	60.9641		3.89522	175.974
3.89522	14.7478	3.89522	60.9641			3.89522	175.974			3.90243	61.2894		3.90243	176.696
3.90243	14.7289	3.90243	61.2894			3.90243	176.696			3.90963	61.5281		3.90963	177.117
3.90963	14.711	3.90963	61.5281			3.90963	177.117			3.91682	61.682		3.91682	177.246
3.91682	14.694	3.91682	61.682			3.91682	177.246			3.92402	61.7534		3.92402	177.091
3.92402	14.6776	3.92402	61.7534			3.92402	177.091			3.93122	61.7452		3.93122	176.659
3.93122	14.6616	3.93122	61.7452			3.93122	176.659			3.93843	61.6604		3.93843	175.961
3.93843	14.6457	3.93843	61.6604			3.93843	175.961			3.94563	61.5024		3.94563	175.007
3.94563	14.6299	3.94563	61.5024			3.94563	175.007			3.95282	61.2752		3.95282	173.809
3.95282	14.6139	3.95282	61.2752			3.95282	173.809			3.96002	60.983		3.96002	172.381
3.96002	14.5979	3.96002	60.983			3.96002	172.381			3.96723	60.6305		3.96723	170.735
3.96723	14.5818	3.96723	60.6305			3.96723	170.735			3.97443	60.2233		3.97443	168.889
3.97443	14.5658	3.97443	60.2233			3.97443	168.889			3.98163	59.7673		3.98163	166.859
3.98163	14.5502	3.98163	59.7673			3.98163	166.859			3.98883	59.269		3.98883	164.664
3.98883	14.5351	3.98883	59.269			3.98883	164.664			3.99603	58.7352		3.99603	162.321
3.99603	14.5206	3.99603	58.7352			3.99603	162.321			4.00323	58.1728		4.00323	159.849
4.00323	14.5066	4.00323	58.1728			4.00323	159.849			4.01043	57.5886		4.01043	157.264
4.01043	14.4929	4.01043	57.5886			4.01043	157.264			4.01763	56.9895		4.01763	154.585
4.01763	14.4795	4.01763	56.9895			4.01763	154.585			4.02483	56.3819		4.02483	151.825
4.02483	14.4662	4.02483	56.3819			4.02483	151.825			4.03203	55.7717		4.03203	148.999
4.03203	14.453	4.03203	55.7717			4.03203	148.999			4.03923	55.1647		4.03923	146.119
4.03923	14.4398	4.03923	55.1647			4.03923	146.119			4.04643	54.5663		4.04643	143.196
4.04643	14.4268	4.04643	54.5663			4.04643	143.196			4.05363	53.9817		4.05363	140.24
4.05363	14.414	4.05363	53.9817			4.05363	140.24			4.06083	53.4164		4.06083	137.262
4.06083	14.4017	4.06083	53.4164			4.06083	137.262			4.06803	52.8762		4.06803	134.272
4.06803	14.3901	4.06803	52.8762			4.06803	134.272			4.07523	52.3669		4.07523	131.282
4.07523	14.3792	4.07523	52.3669			4.07523	131.282			4.08243	51.8949		4.08243	128.302
4.08243	14.3694	4.08243	51.8949			4.08243	128.302			4.08963	51.4671		4.08963	125.344
4.08963	14.3605	4.08963	51.4671			4.08963	125.344			4.09683	51.0906		4.09683	122.42
4.09683	14.3529	4.09683	51.0906			4.09683	122.42			4.10403	50.7729		4.10403	119.54
4.10403	14.3463	4.10403	50.7729			4.10403	119.54			4.11123	50.5216		4.11123	116.714
4.11123	14.3408	4.11123	50.5216			4.11123	116.714			4.11843	50.3436		4.11843	113.949
4.11843	14.3363	4.11843	50.3436			4.11843	113.949			4.12563	50.2457		4.12563	111.252
4.12563	14.3324	4.12563	50.2457			4.12563	111.252			4.13283	50.2341		4.13283	108.628
4.13283	14.3291	4.13283	50.2341			4.13283	108.628			4.14003	50.3145		4.14003	106.081
4.14003	14.3261	4.14003	50.3145			4.14003	106.081			4.14723	50.4924		4.14723	103.614
4.14723	14.3231	4.14723	50.4924			4.14723	103.614			4.15443	50.773		4.15443	101.23
4.15443	14.3199	4.15443	50.773			4.15443	101.23			4.16163	51.1615		4.16163	98.9324
4.16163	14.3164	4.16163	51.1615			4.16163	98.9324			4.16883	51.6631		4.16883	96.7229
4.16883	14.3128	4.16883	51.6631			4.16883	96.7229			4.17603	52.283		4.17603	94.6049
4.17603	14.3093	4.17603	52.283			4.17603	94.6049			4.18323	53.0267		4.18323	92.5811
4.18323	14.3061	4.18323	53.0267			4.18323	92.5811			4.19043	53.8999		4.19043	90.6536
4.19043	14.3038	4.19043	53.8999			4.19043	90.6536			4.19763	54.9081		4.19763	88.824
4.19763	14.3024	4.19763	54.9081			4.19763	88.824			4.20483	56.0562		4.20483	87.0936
4.20483	14.3024	4.20483	56.0562			4.20483	87.0936			4.21203	57.3488		4.21203	85.4631
4.21203	14.304	4.21203	57.3488			4.21203	85.4631			4.21923	58.7897		4.21923	83.9331
4.21923	14.3072	4.21923	58.7897			4.21923	83.9331			4.22643	60.3826		4.22643	82.5035
4.22643	14.312	4.22643	60.3826			4.22643	82.5035			4.23363	62.1308		4.23363	81.1737
4.23363	14.3181	4.23363	62.1308			4.23363	81.1737			4.24083	64.0371		4.24083	79.9426
4.24083	14.3251	4.24083	64.0371			4.24083	79.9426			4.24803	66.1041		4.24803	78.8092
4.24803	14.3328	4.24803	66.1041			4.24803	78.8092			4.25523	68.3336		4.25523	77.7721
4.25523	14.341	4.25523	68.3336			4.25523	77.7721			4.26243	70.7273		4.26243	76.8292
4.26243	14.3493	4.26243	70.7273			4.26243	76.8292			4.26963	73.2861		4.26963	75.9779
4.26963	14.3578	4.26963	73.2861			4.26963	75.9779			4.27683	76.0101		4.27683	75.2148
4.27683	14.3663	4.27683	76.0101			4.27683	75.2148			4.28403	78.8981		4.28403	74.5362
4.28403	14.3749	4.28403	78.8981			4.28403	74.5362			4.29123	81.9476		4.29123	73.9382
4.29123	14.3837	4.29123	81.9476			4.29123	73.9382			4.29843	85.1547		4.29843	73.4168
4.29843	14.3928	4.29843	85.1547			4.29843	73.4168			4.30563	88.514		4.30563	72.9677
4.30563	14.4025	4.30563	88.514			4.30563	72.9677			4.31283	92.0193		4.31283	72.5862
4.31283	14.4128	4.31283	92.0193			4.31283	72.5862			4.32003	95.6635		4.32003	72.2682
4.32003	14.4238	4.32003	95.6635			4.32003	72.2682			4.32723	99.4391		4.32723	72.0091
4.32723	14.4353	4.32723	99.4391			4.32723	72.0091			4.33443	103.338		4.33443	71.8047
4.33443	14.4475	4.33443	103.338			4.33443	71.8047			4.34163	107.352		4.34163	71.6508
4.34163	14.4602	4.34163	107.352			4.34163	71.6508			4.34883	111.471		4.34883	71.5428
4.34883	14.4736	4.34883	111.471			4.34883	71.5428			4.35603	115.686		4.35603	71.4762
4.35603	14.4876	4.35603	115.686			4.35603	71.4762			4.36323	119.984		4.36323	71.4466
4.36323	14.5022	4.36323	119.984			4.36323	71.4466			4.37043	124.353		4.37043	71.4492
4.37043	14.5175	4.37043	124.353			4.37043	71.4492			4.37763	128.78		4.37763	71.479
4.37763	14.5334	4.37763	128.78			4.37763	71.479			4.38483	133.25		4.38483	71.5306
4.38483	14.5501	4.38483	133.25			4.38483	71.5306			4.39203	137.749		4.39203	71.5983
4.39203	14.5675	4.39203	137.749			4.39203	71.5983			4.39923	142.259		4.39923	71.6763
4.39923	14.5855	4.39923	142.259			4.39923	71.6763			4.40643	146.765		4.40643	71.7588
4.40643	14.6039	4.40643	146.765			4.40643	71.7588			4.41363	151.25		4.41363	71.8402
4.41363	14.6226	4.41363	151.25			4.41363	71.8402			4.42083	155.699		4.42083	71.9149
4.42083	14.6413	4.42083	155.699			4.42083	71.9149			4.42803	160.095		4.42803	71.9778
4.42803	14.6601	4.42803	160.095			4.42803	71.9778			4.43523	164.42		4.43523	72.0247
4.43523	14.679	4.43523	164.42			4.43523	72.0247			4.44243	168.657		4.44243	72.0517
4.44243	14.6981	4.44243	168.657			4.44243	72.0517			4.44963	172.788		4.44963	72.0553
4.44963	14.7177	4.44963	172.788			4.44963	72.0553			4.45683	176.797		4.45683	72.0324
4.45683	14.7379	4.45683	176.797			4.45683	72.0324			4.46403	180.666		4.46403	71.9796
4.46403	14.7589	4.46403	180.666			4.46403	71.9796			4.47123	184.379		4.47123	71.8934
4.47123	14.7806	4.47123	184.379			4.47123	71.8934			4.47843	187.923		4.47843	71.7702
4.47843	14.8031	4.47843	187.923			4.47843	71.7702			4.48563	191.284		4.48563	71.6066
4.48563	14.8261	4.48563	191.284			4.48563	71.6066			4.49283	194.451		4.49283	71.3995
4.49283	14.8493	4.49283	194.451			4.49283	71.3995			4.50003	197.413		4.50003	71.1459
4.50003	14.8724	4.50003	197.413			4.50003	71.1459			4.50723	200.16		4.50723	70.8434
4.50723	14.8951	4.50723	200.16			4.50723	70.8434			4.51443	202.686		4.51443	70.4905
4.51443	14.9172	4.51443	202.686			4.51443	70.4905			4.52163	204.982		4.52163	70.0865
4.52163	14.9387	4.52163	204.982			4.52163	70.0865			4.52883	207.042		4.52883	69.6313
4.52883	14.9596	4.52883	207.042			4.52883	69.6313			4.53603	208.86		4.53603	69.1255
4.53603	14.9801	4.53603	208.86			4.53603	69.1255			4.54323	210.431		4.54323	68.5697
4.54323	15.0002	4.54323	210.431			4.54323	68.5697			4.55043	211.752		4.55043	67.9647
4.55043	15.02	4.55043	211.752			4.55043	67.9647			4.55763	212.823		4.55763	67.3114
4.55763	15.0399	4.55763	212.823			4.55763	67.3114			4.56483	213.642		4.56483	66.6109
4.56483	15.0597	4.56483	213.642			4.56483	66.6109			4.57203	214.21		4.57203	65.8643
4.57203	15.0796	4.57203	214.21			4.57203	65.8643			4.57923	214.528		4.57923	65.073
4.57923	15.0994	4.57923	214.528			4.57923	65.073			4.58643	214.599		4.58643	64.2384
4.58643	15.1191	4.58643	214.599			4.58643	64.2384			4.59363	214.425		4.59363	63.3624
4.59363	15.1386	4.59363	214.425			4.59363	63.3624			4.60083	214.012		4.60083	62.4471
4.60083	15.1579	4.60083	214.012			4.60083	62.4471			4.60803	213.365		4.60803	61.495
4.60803	15.1772	4.60803	213.365			4.60803	61.495			4.61523	212.487		4.61523	60.5086
4.61523	15.1963	4.61523	212.487			4.61523	60.5086			4.62243	211.388		4.62243	59.4909
4.62243	15.2152	4.62243	211.388			4.62243	59.4909			4.62963	210.074		4.62963	58.445
4.62963	15.2338	4.62963	210.074			4.62963	58.445			4.63683	208.556		4.63683	57.3741
4.63683	15.2522	4.63683	208.556			4.63683	57.3741			4.64403	206.842		4.64403	56.2815
4.64403	15.2703	4.64403	206.842			4.64403	56.2815			4.65123	204.943		4.65123	55.1706
4.65123	15.2881	4.65123	204.943			4.65123	55.1706			4.65843	202.87		4.65843	54.0446
4.65843	15.3054	4.65843	202.87			4.65843	54.0446			4.66563	200.632		4.66563	52.9067
4.66563	15.3222	4.66563	200.632			4.66563	52.9067			4.67283	198.243		4.67283	51.76
4.67283	15.3385	4.67283	198.243			4.67283	51.76			4.68003	195.712		4.68003	50.6074
4.68003	15.3545	4.68003	195.712			4.68003	50.6074			4.68723	193.052		4.68723	49.4515
4.68723	15.3705	4.68723	193.052			4.68723	49.4515			4.69443	190.274		4.69443	48.2948
4.69443	15.3864	4.69443	190.274			4.69443	48.2948			4.70163	187.391		4.70163	47.1401
4.70163	15.4022	4.70163	187.391			4.70163	47.1401			4.70883	184.414		4.70883	45.9897
4.70883	15.418	4.70883	184.414			4.70883	45.9897			4.71603	181.353		4.71603	44.8462
4.71603	15.4337	4.71603	181.353			4.71603	44.8462			4.72323	178.219		4.72323	43.7119
4.72323	15.4492	4.72323	178.219			4.72323	43.7119			4.73043	175.021		4.73043	42.5892
4.73043	15.4645	4.73043	175.021			4.73043	42.5892			4.73763	171.768		4.73763	41.4804
4.73763	15.4792	4.73763	171.768			4.73763	41.4804			4.74483	168.468		4.74483	40.3877
4.74483	15.4934	4.74483	168.468			4.74483	40.3877			4.75203	165.131		4.75203	39.3127
4.75203	15.5071	4.75203	165.131			4.75203	39.3127			4.75923	161.763		4.75923	38.257
4.75923	15.5204	4.75923	161.763			4.75923	38.257			4.76643	158.374		4.76643	37.2221
4.76643	15.5339	4.76643	158.374			4.76643	37.2221			4.77363	154.971		4.77363	36.2093
4.77363	15.5475	4.77363	154.971			4.77363	36.2093			4.78083	151.562		4.78083	35.2195
4.78083	15.5616	4.78083	151.562			4.78083	35.2195			4.78803	148.153		4.78803	34.2535
4.78803	15.5763	4.78803	148.153			4.78803	34.2535			4.79523	144.753		4.79523	33.3118
4.79523	15.5917	4.79523	144.753			4.79523	33.3118			4.80243	141.367		4.80243	32.3949
4.80243	15.6075	4.80243	141.367			4.80243	32.3949			4.80963	138.002		4.80963	31.5032
4.80963	15.6238	4.80963	138.002			4.80963	31.5032			4.81683	134.664		4.81683	30.6368
4.81683	15.6402	4.81683	134.664			4.81683	30.6368			4.82403	131.358		4.82403	29.796
4.82403	15.6566	4.82403	131.358			4.82403	29.796			4.83123	128.09		4.83123	28.981
4.83123	15.6727	4.83123	128.09			4.83123	28.981			4.83843	124.864		4.83843	28.192
4.83843	15.6884	4.83843	124.864			4.83843	28.192			4.84563	121.684		4.84563	27.4293
4.84563	15.7035	4.84563	121.684			4.84563	27.4293			4.85283	118.554		4.85283	26.6929
4.85283	15.7177	4.85283	118.554			4.85283	26.6929			4.86003	115.476		4.86003	25.9832
4.86003	15.7312	4.86003	115.476			4.86003	25.9832			4.86723	112.45		4.86723	25.2999
4.86723	15.7437	4.86723	112.45			4.86723	25.2999			4.87443	109.478		4.87443	24.6426
4.87443	15.7551	4.87443	109.478			4.87443	24.6426			4.88163	106.559		4.88163	24.0107
4.88163	15.7654	4.88163	106.559			4.88163	24.0107			4.88883	103.693		4.88883	23.4034
4.88883	15.7744	4.88883	103.693			4.88883	23.4034			4.89603	100.881		4.89603	22.8196
4.89603	15.7823	4.89603	100.881			4.89603	22.8196			4.90323	98.1243		4.90323	22.2585
4.90323	15.7893	4.90323	98.1243			4.90323	22.2585			4.91043	95.4223		4.91043	21.7191
4.91043	15.7955	4.91043	95.4223			4.91043	21.7191			4.91763	92.7761		4.91763	21.2008
4.91763	15.8011	4.91763	92.7761			4.91763	21.2008			4.92483	90.1865		4.92483	20.7029
4.92483	15.8061	4.92483	90.1865			4.92483	20.7029			4.93203	87.6543		4.93203	20.2251
4.93203	15.8105	4.93203	87.6543			4.93203	20.2251			4.93923	85.1799		4.93923	19.7671
4.93923	15.8143	4.93923	85.1799			4.93923	19.7671			4.94643	82.7633		4.94643	19.3287
4.94643	15.8174	4.94643	82.7633			4.94643	19.3287			4.95363	80.4043		4.95363	18.9093
4.95363	15.8195	4.95363	80.4043			4.95363	18.9093			4.96083	78.1021		4.96083	18.5084
4.96083	15.8205	4.96083	78.1021			4.96083	18.5084			4.96803	75.856		4.96803	18.1253
4.96803	15.82	4.96803	75.856			4.96803	18.1253			4.97523	73.6654		4.97523	17.7592
4.97523	15.8181	4.97523	73.6654			4.97523	17.7592			4.98243	71.5299		4.98243	17.4091
4.98243	15.8147	4.98243	71.5299			4.98243	17.4091			4.98963	69.4493		4.98963	17.0741
4.98963	15.8098	4.98963	69.4493			4.98963	17.0741			4.99683	67.4234		4.99683	16.7532
4.99683	15.8034	4.99683	67.4234			4.99683	16.7532			5.00403	65.4522		5.00403	16.4456
5.00403	15.7954	5.00403	65.4522			5.00403	16.4456			5.01123	63.5358		5.01123	16.1505
5.01123	15.7858	5.01123	63.5358			5.01123	16.1505			5.01843	61.6739		5.01843	15.8674
5.01843	15.7743	5.01843	61.6739			5.01843	15.8674			5.02563	59.8662		5.02563	15.5958
5.02563	15.7608	5.02563	59.8662			5.02563	15.5958			5.03283	58.1119		5.03283	15.3351
5.03283	15.7452	5.03283	58.1119			5.03283	15.3351			5.04003	56.4099		5.04003	15.0848
5.04003	15.7274	5.04003	56.4099			5.04003	15.0848			5.04723	54.7588		5.04723	14.8443
5.04723	15.7074	5.04723	54.7588			5.04723	14.8443			5.05443	53.1571		5.05443	14.6133
5.05443	15.6853	5.05443	53.1571			5.05443	14.6133			5.06163	51.6036		5.06163	14.3913
5.06163	15.6613	5.06163	51.6036			5.06163	14.3913			5.06883	50.0971		5.06883	14.1779
5.06883	15.6357	5.06883	50.0971			5.06883	14.1779			5.07603	48.6369		5.07603	13.9727
5.07603	15.6085	5.07603	48.6369			5.07603	13.9727			5.08323	47.2223		5.08323	13.7753
5.08323	15.58	5.08323	47.2223			5.08323	13.7753			5.09043	45.8526		5.09043	13.5854
5.09043	15.5503	5.09043	45.8526			5.09043	13.5854			5.09763	44.5271		5.09763	13.4029
5.09763	15.5194	5.09763	44.5271			5.09763	13.4029			5.10483	43.2448		5.10483	13.2276
5.10483	15.4873	5.10483	43.2448			5.10483	13.2276			5.11203	42.0052		5.11203	13.0592
5.11203	15.4538	5.11203	42.0052			5.11203	13.0592			5.11923	40.8075		5.11923	12.8973
5.11923	15.419	5.11923	40.8075			5.11923	12.8973			5.12643	39.6505		5.12643	12.7416
5.12643	15.3829	5.12643	39.6505			5.12643	12.7416			5.13363	38.5332		5.13363	12.5917
5.13363	15.3456	5.13363	38.5332			5.13363	12.5917			5.14083	37.4547		5.14083	12.4473
5.14083	15.3072	5.14083	37.4547			5.14083	12.4473			5.14803	36.4139		5.14803	12.308
5.14803	15.2678	5.14803	36.4139			5.14803	12.308			5.15523	35.4104		5.15523	12.1735
5.15523	15.2275	5.15523	35.4104			5.15523	12.1735			5.16243	34.4432		5.16243	12.0436
5.16243	15.1865	5.16243	34.4432			5.16243	12.0436			5.16963	33.5116		5.16963	11.9179
5.16963	15.1449	5.16963	33.5116			5.16963	11.9179			5.17683	32.6147		5.17683	11.7966
5.17683	15.1029	5.17683	32.6147			5.17683	11.7966			5.18403	31.7517		5.18403	11.6795
5.18403	15.0606	5.18403	31.7517			5.18403	11.6795			5.19123	30.9217		5.19123	11.5665
5.19123	15.0182	5.19123	30.9217			5.19123	11.5665			5.19843	30.1241		5.19843	11.4574
5.19843	14.9755	5.19843	30.1241			5.19843	11.4574			5.20563	29.358		5.20563	11.352
5.20563	14.933	5.20563	29.358			5.20563	11.352			5.21283	28.6223		5.21283	11.2501
5.21283	14.8906	5.21283	28.6223			5.21283	11.2501			5.22003	27.9159		5.22003	11.1517
5.22003	14.8486	5.22003	27.9159			5.22003	11.1517			5.22723	27.2378		5.22723	11.0565
5.22723	14.8071	5.22723	27.2378			5.22723	11.0565			5.23443	26.5871		5.23443	10.9644
5.23443	14.7661	5.23443	26.5871			5.23443	10.9644			5.24163	25.9626		5.24163	10.8752
5.24163	14.7257	5.24163	25.9626			5.24163	10.8752			5.24883	25.3635		5.24883	10.789
5.24883	14.6857	5.24883	25.3635			5.24883	10.789			5.25603	24.7887		5.25603	10.7055
5.25603	14.6461	5.25603	24.7887			5.25603	10.7055			5.26323	24.2374		5.26323	10.6248
5.26323	14.6069	5.26323	24.2374			5.26323	10.6248			5.27043	23.7088		5.27043	10.5467
5.27043	14.568	5.27043	23.7088			5.27043	10.5467			5.27763	23.2021		5.27763	10.471
5.27763	14.5293	5.27763	23.2021			5.27763	10.471			5.28483	22.7168		5.28483	10.3976
5.28483	14.4909	5.28483	22.7168			5.28483	10.3976			5.29203	22.252		5.29203	10.3263
5.29203	14.4529	5.29203	22.252			5.29203	10.3263			5.29923	21.8071		5.29923	10.2572
5.29923	14.4157	5.29923	21.8071			5.29923	10.2572			5.30643	21.3812		5.30643	10.1901
5.30643	14.3794	5.30643	21.3812			5.30643	10.1901			5.31363	20.9735		5.31363	10.1251
5.31363	14.3443	5.31363	20.9735			5.31363	10.1251			5.32083	20.5835		5.32083	10.0623
5.32083	14.3104	5.32083	20.5835			5.32083	10.0623			5.32803	20.2106		5.32803	10.0019
5.32803	14.2777	5.32803	20.2106			5.32803	10.0019			5.33523	19.8542		5.33523	9.94397
5.33523	14.2462	5.33523	19.8542			5.33523	9.94397			5.34243	19.5137		5.34243	9.88846
5.34243	14.2157	5.34243	19.5137			5.34243	9.88846			5.34963	19.1884		5.34963	9.83536
5.34963	14.1861	5.34963	19.1884			5.34963	9.83536			5.35683	18.8777		5.35683	9.78458
5.35683	14.1571	5.35683	18.8777			5.35683	9.78458			5.36403	18.5808		5.36403	9.73599
5.36403	14.1286	5.36403	18.5808			5.36403	9.73599			5.37123	18.2968		5.37123	9.68937
5.37123	14.1005	5.37123	18.2968			5.37123	9.68937			5.37843	18.025		5.37843	9.64447
5.37843	14.0729	5.37843	18.025			5.37843	9.64447			5.38563	17.7645		5.38563	9.60103
5.38563	14.0457	5.38563	17.7645			5.38563	9.60103			5.39283	17.5145		5.39283	9.55889
5.39283	14.0191	5.39283	17.5145			5.39283	9.55889			5.40003	17.2746		5.40003	9.51795
5.40003	13.993	5.40003	17.2746			5.40003	9.51795			5.40724	17.0443		5.40724	9.47821
5.40724	13.9676	5.40724	17.0443			5.40724	9.47821			5.41444	16.8234		5.41444	9.43966
5.41444	13.9428	5.41444	16.8234			5.41444	9.43966			5.42164	16.6115		5.42164	9.40232
5.42164	13.9186	5.42164	16.6115			5.42164	9.40232			5.42884	16.4086		5.42884	9.36613
5.42884	13.895	5.42884	16.4086			5.42884	9.36613			5.43604	16.2143		5.43604	9.33104
5.43604	13.8718	5.43604	16.2143			5.43604	9.33104			5.44323	16.0284		5.44323	9.29705
5.44323	13.8489	5.44323	16.0284			5.44323	9.29705			5.45043	15.8507		5.45043	9.26413
5.45043	13.8262	5.45043	15.8507			5.45043	9.26413			5.45763	15.6807		5.45763	9.23221
5.45763	13.8034	5.45763	15.6807			5.45763	9.23221			5.46483	15.5179		5.46483	9.20114
5.46483	13.7802	5.46483	15.5179			5.46483	9.20114			5.47203	15.3618		5.47203	9.17079
5.47203	13.7567	5.47203	15.3618			5.47203	9.17079			5.47924	15.2119		5.47924	9.14109
5.47924	13.7326	5.47924	15.2119			5.47924	9.14109			5.48644	15.0678		5.48644	9.112
5.48644	13.7079	5.48644	15.0678			5.48644	9.112			5.49364	14.9289		5.49364	9.08355
5.49364	13.6829	5.49364	14.9289			5.49364	9.08355			5.50084	14.7948		5.50084	9.0557
5.50084	13.658	5.50084	14.7948			5.50084	9.0557			5.50803	14.6649		5.50803	9.02846
5.50803	13.6335	5.50803	14.6649			5.50803	9.02846			5.51523	14.5392		5.51523	9.00182
5.51523	13.6099	5.51523	14.5392			5.51523	9.00182			5.52243	14.4174		5.52243	8.97579
5.52243	13.5874	5.52243	14.4174			5.52243	8.97579			5.52963	14.2994		5.52963	8.95042
5.52963	13.5661	5.52963	14.2994			5.52963	8.95042			5.53683	14.185		5.53683	8.92568
5.53683	13.5458	5.53683	14.185			5.53683	8.92568			5.54404	14.0742		5.54404	8.90151
5.54404	13.5263	5.54404	14.0742			5.54404	8.90151			5.55124	13.9668		5.55124	8.8778
5.55124	13.5072	5.55124	13.9668			5.55124	8.8778			5.55844	13.863		5.55844	8.85445
5.55844	13.4881	5.55844	13.863			5.55844	8.85445			5.56564	13.7627		5.56564	8.83139
5.56564	13.4688	5.56564	13.7627			5.56564	8.83139			5.57284	13.6656		5.57284	8.80858
5.57284	13.4491	5.57284	13.6656			5.57284	8.80858			5.58004	13.5718		5.58004	8.78604
5.58004	13.429	5.58004	13.5718			5.58004	8.78604			5.58724	13.4811		5.58724	8.76384
5.58724	13.4086	5.58724	13.4811			5.58724	8.76384			5.59444	13.3934		5.59444	8.74207
5.59444	13.3882	5.59444	13.3934			5.59444	8.74207			5.60164	13.3084		5.60164	8.72081
5.60164	13.368	5.60164	13.3084			5.60164	8.72081			5.60884	13.2258		5.60884	8.70019
5.60884	13.348	5.60884	13.2258			5.60884	8.70019			5.61604	13.1454		5.61604	8.68022
5.61604	13.3284	5.61604	13.1454			5.61604	8.68022			5.62324	13.0669		5.62324	8.6609
5.62324	13.3089	5.62324	13.0669			5.62324	8.6609			5.63044	12.9901		5.63044	8.64207
5.63044	13.2894	5.63044	12.9901			5.63044	8.64207			5.63764	12.9149		5.63764	8.6235
5.63764	13.2697	5.63764	12.9149			5.63764	8.6235			5.64484	12.8414		5.64484	8.60491
5.64484	13.2496	5.64484	12.8414			5.64484	8.60491			5.65204	12.7695		5.65204	8.58607
5.65204	13.2289	5.65204	12.7695			5.65204	8.58607			5.65924	12.6996		5.65924	8.5668
5.65924	13.2073	5.65924	12.6996			5.65924	8.5668			5.66644	12.6317		5.66644	8.54698
5.66644	13.1847	5.66644	12.6317			5.66644	8.54698			5.67364	12.5659		5.67364	8.52652
5.67364	13.1611	5.67364	12.5659			5.67364	8.52652			5.68084	12.5022		5.68084	8.50545
5.68084	13.1366	5.68084	12.5022			5.68084	8.50545			5.68804	12.4403		5.68804	8.48391
5.68804	13.1112	5.68804	12.4403			5.68804	8.48391			5.69524	12.3799		5.69524	8.46212
5.69524	13.0853	5.69524	12.3799			5.69524	8.46212			5.70244	12.3208		5.70244	8.44032
5.70244	13.059	5.70244	12.3208			5.70244	8.44032			5.70964	12.2626		5.70964	8.41873
5.70964	13.0327	5.70964	12.2626			5.70964	8.41873			5.71684	12.205		5.71684	8.39754
5.71684	13.0065	5.71684	12.205			5.71684	8.39754			5.72404	12.1479		5.72404	8.37694
5.72404	12.9808	5.72404	12.1479			5.72404	8.37694			5.73124	12.0915		5.73124	8.35708
5.73124	12.9557	5.73124	12.0915			5.73124	8.35708			5.73844	12.0359		5.73844	8.33805
5.73844	12.9312	5.73844	12.0359			5.73844	8.33805			5.74564	11.9813		5.74564	8.31981
5.74564	12.9077	5.74564	11.9813			5.74564	8.31981			5.75284	11.9279		5.75284	8.3022
5.75284	12.8851	5.75284	11.9279			5.75284	8.3022			5.76004	11.8758		5.76004	8.28505
5.76004	12.8636	5.76004	11.8758			5.76004	8.28505			5.76724	11.8251		5.76724	8.26818
5.76724	12.8432	5.76724	11.8251			5.76724	8.26818			5.77444	11.7758		5.77444	8.25149
5.77444	12.8239	5.77444	11.7758			5.77444	8.25149			5.78164	11.7279		5.78164	8.2349
5.78164	12.8056	5.78164	11.7279			5.78164	8.2349			5.78884	11.6813		5.78884	8.21839
5.78884	12.788	5.78884	11.6813			5.78884	8.21839			5.79604	11.6359		5.79604	8.20197
5.79604	12.7708	5.79604	11.6359			5.79604	8.20197			5.80324	11.5917		5.80324	8.18571
5.80324	12.7538	5.80324	11.5917			5.80324	8.18571			5.81044	11.5487		5.81044	8.16968
5.81044	12.7365	5.81044	11.5487			5.81044	8.16968			5.81764	11.5068		5.81764	8.15391
5.81764	12.7189	5.81764	11.5068			5.81764	8.15391			5.82484	11.4659		5.82484	8.13841
5.82484	12.701	5.82484	11.4659			5.82484	8.13841			5.83204	11.426		5.83204	8.12308
5.83204	12.6831	5.83204	11.426			5.83204	8.12308			5.83924	11.3872		5.83924	8.10782
5.83924	12.6653	5.83924	11.3872			5.83924	8.10782			5.84644	11.3495		5.84644	8.09258
5.84644	12.6481	5.84644	11.3495			5.84644	8.09258			5.85364	11.3127		5.85364	8.07734
5.85364	12.6317	5.85364	11.3127			5.85364	8.07734			5.86084	11.2768		5.86084	8.06217
5.86084	12.6163	5.86084	11.2768			5.86084	8.06217			5.86804	11.2418		5.86804	8.04714
5.86804	12.602	5.86804	11.2418			5.86804	8.04714			5.87524	11.2077		5.87524	8.03236
5.87524	12.5887	5.87524	11.2077			5.87524	8.03236			5.88244	11.1744		5.88244	8.01794
5.88244	12.5761	5.88244	11.1744			5.88244	8.01794			5.88964	11.1418		5.88964	8.00399
5.88964	12.5637	5.88964	11.1418			5.88964	8.00399			5.89684	11.1096		5.89684	7.99056
5.89684	12.5514	5.89684	11.1096			5.89684	7.99056			5.90404	11.0779		5.90404	7.97763
5.90404	12.539	5.90404	11.0779			5.90404	7.97763			5.91124	11.0465		5.91124	7.96509
5.91124	12.5265	5.91124	11.0465			5.91124	7.96509			5.91844	11.0154		5.91844	7.95284
5.91844	12.514	5.91844	11.0154			5.91844	7.95284			5.92564	10.9848		5.92564	7.94077
5.92564	12.5016	5.92564	10.9848			5.92564	7.94077			5.93284	10.9548		5.93284	7.92879
5.93284	12.4895	5.93284	10.9548			5.93284	7.92879			5.94004	10.9255		5.94004	7.91683
5.94004	12.4781	5.94004	10.9255			5.94004	7.91683			5.94724	10.8969		5.94724	7.90484
5.94724	12.4674	5.94724	10.8969			5.94724	7.90484			5.95444	10.8691		5.95444	7.89273
5.95444	12.4576	5.95444	10.8691			5.95444	7.89273			5.96164	10.842		5.96164	7.88051
5.96164	12.4485	5.96164	10.842			5.96164	7.88051			5.96884	10.8155		5.96884	7.8682
5.96884	12.4396	5.96884	10.8155			5.96884	7.8682			5.97604	10.7893		5.97604	7.85583
5.97604	12.4306	5.97604	10.7893			5.97604	7.85583			5.98324	10.7633		5.98324	7.84346
5.98324	12.421	5.98324	10.7633			5.98324	7.84346			5.99044	10.7372		5.99044	7.83117
5.99044	12.4102	5.99044	10.7372			5.99044	7.83117			5.99764	10.7109		5.99764	7.81906
5.99764	12.398	5.99764	10.7109			5.99764	7.81906			6.00484	10.6843		6.00484	7.80723
6.00484	12.3841	6.00484	10.6843			6.00484	7.80723			6.01204	10.6575		6.01204	7.79579
6.01204	12.3686	6.01204	10.6575			6.01204	7.79579			6.01924	10.6305		6.01924	7.78476
6.01924	12.3514	6.01924	10.6305			6.01924	7.78476			6.02644	10.6033		6.02644	7.77411
6.02644	12.333	6.02644	10.6033			6.02644	7.77411			6.03364	10.5761		6.03364	7.76375
6.03364	12.3137	6.03364	10.5761			6.03364	7.76375			6.04084	10.5487		6.04084	7.75359
6.04084	12.294	6.04084	10.5487			6.04084	7.75359			6.04804	10.5212		6.04804	7.74354
6.04804	12.274	6.04804	10.5212			6.04804	7.74354			6.05524	10.4939		6.05524	7.7335
6.05524	12.2542	6.05524	10.4939			6.05524	7.7335			6.06244	10.4667		6.06244	7.72342
6.06244	12.2346	6.06244	10.4667			6.06244	7.72342			6.06964	10.4399		6.06964	7.71331
6.06964	12.2153	6.06964	10.4399			6.06964	7.71331			6.07684	10.4137		6.07684	7.7032
6.07684	12.1964	6.07684	10.4137			6.07684	7.7032			6.08404	10.3883		6.08404	7.69323
6.08404	12.178	6.08404	10.3883			6.08404	7.69323			6.09124	10.3637		6.09124	7.68349
6.09124	12.1599	6.09124	10.3637			6.09124	7.68349			6.09844	10.3401		6.09844	7.67407
6.09844	12.142	6.09844	10.3401			6.09844	7.67407			6.10564	10.3171		6.10564	7.665
6.10564	12.1244	6.10564	10.3171			6.10564	7.665			6.11284	10.2948		6.11284	7.65626
6.11284	12.1067	6.11284	10.2948			6.11284	7.65626			6.12004	10.2727		6.12004	7.64781
6.12004	12.0889	6.12004	10.2727			6.12004	7.64781			6.12724	10.2506		6.12724	7.63962
6.12724	12.0709	6.12724	10.2506			6.12724	7.63962			6.13444	10.2284		6.13444	7.63165
6.13444	12.0525	6.13444	10.2284			6.13444	7.63165			6.14164	10.206		6.14164	7.62382
6.14164	12.0337	6.14164	10.206			6.14164	7.62382			6.14884	10.1834		6.14884	7.61607
6.14884	12.0146	6.14884	10.1834			6.14884	7.61607			6.15604	10.161		6.15604	7.60836
6.15604	11.9951	6.15604	10.161			6.15604	7.60836			6.16324	10.1389		6.16324	7.60069
6.16324	11.9754	6.16324	10.1389			6.16324	7.60069			6.17044	10.1174		6.17044	7.59305
6.17044	11.9558	6.17044	10.1174			6.17044	7.59305			6.17764	10.0967		6.17764	7.58535
6.17764	11.9364	6.17764	10.0967			6.17764	7.58535			6.18484	10.0768		6.18484	7.57753
6.18484	11.9175	6.18484	10.0768			6.18484	7.57753			6.19204	10.0578		6.19204	7.56953
6.19204	11.8992	6.19204	10.0578			6.19204	7.56953			6.19924	10.0394		6.19924	7.56136
6.19924	11.8818	6.19924	10.0394			6.19924	7.56136			6.20644	10.0216		6.20644	7.55311
6.20644	11.8653	6.20644	10.0216			6.20644	7.55311			6.21364	10.0043		6.21364	7.54489
6.21364	11.85	6.21364	10.0043			6.21364	7.54489			6.22084	9.98725		6.22084	7.53679
6.22084	11.8357	6.22084	9.98725			6.22084	7.53679			6.22804	9.97051		6.22804	7.52897
6.22804	11.8225	6.22804	9.97051			6.22804	7.52897			6.23524	9.95405		6.23524	7.52155
6.23524	11.8102	6.23524	9.95405			6.23524	7.52155			6.24244	9.93791		6.24244	7.51466
6.24244	11.7986	6.24244	9.93791			6.24244	7.51466			6.24964	9.92216		6.24964	7.50833
6.24964	11.7873	6.24964	9.92216			6.24964	7.50833			6.25684	9.90688		6.25684	7.50253
6.25684	11.7763	6.25684	9.90688			6.25684	7.50253			6.26404	9.89211		6.26404	7.49716
6.26404	11.7653	6.26404	9.89211			6.26404	7.49716			6.27124	9.87792		6.27124	7.49207
6.27124	11.7544	6.27124	9.87792			6.27124	7.49207			6.27844	9.86438		6.27844	7.48715
6.27844	11.7435	6.27844	9.86438			6.27844	7.48715			6.28564	9.85153		6.28564	7.48229
6.28564	11.7328	6.28564	9.85153			6.28564	7.48229			6.29284	9.83936		6.29284	7.47738
6.29284	11.7226	6.29284	9.83936			6.29284	7.47738			6.30004	9.82782		6.30004	7.47235
6.30004	11.7132	6.30004	9.82782			6.30004	7.47235			6.30724	9.81682		6.30724	7.46719
6.30724	11.7046	6.30724	9.81682			6.30724	7.46719			6.31444	9.80623		6.31444	7.46196
6.31444	11.6971	6.31444	9.80623			6.31444	7.46196			6.32164	9.79592		6.32164	7.45677
6.32164	11.6906	6.32164	9.79592			6.32164	7.45677			6.32884	9.78577		6.32884	7.45169
6.32884	11.6849	6.32884	9.78577			6.32884	7.45169			6.33604	9.77568		6.33604	7.44681
6.33604	11.6797	6.33604	9.77568			6.33604	7.44681			6.34324	9.76561		6.34324	7.44215
6.34324	11.6747	6.34324	9.76561			6.34324	7.44215			6.35044	9.75556		6.35044	7.43776
6.35044	11.6693	6.35044	9.75556			6.35044	7.43776			6.35764	9.7455		6.35764	7.43362
6.35764	11.663	6.35764	9.7455			6.35764	7.43362			6.36484	9.73543		6.36484	7.42962
6.36484	11.6553	6.36484	9.73543			6.36484	7.42962			6.37204	9.72531		6.37204	7.42561
6.37204	11.646	6.37204	9.72531			6.37204	7.42561			6.37924	9.71509		6.37924	7.4214
6.37924	11.6349	6.37924	9.71509			6.37924	7.4214			6.38644	9.70469		6.38644	7.41689
6.38644	11.622	6.38644	9.70469			6.38644	7.41689			6.39364	9.69397		6.39364	7.41206
6.39364	11.6076	6.39364	9.69397			6.39364	7.41206			6.40084	9.68282		6.40084	7.40693
6.40084	11.5922	6.40084	9.68282			6.40084	7.40693			6.40804	9.67118		6.40804	7.40153
6.40804	11.5762	6.40804	9.67118			6.40804	7.40153			6.41524	9.65915		6.41524	7.39596
6.41524	11.5599	6.41524	9.65915			6.41524	7.39596			6.42244	9.64693		6.42244	7.3904
6.42244	11.5439	6.42244	9.64693			6.42244	7.3904			6.42964	9.63476		6.42964	7.38502
6.42964	11.5284	6.42964	9.63476			6.42964	7.38502			6.43684	9.62291		6.43684	7.37995
6.43684	11.5134	6.43684	9.62291			6.43684	7.37995			6.44404	9.61157		6.44404	7.37517
6.44404	11.4988	6.44404	9.61157			6.44404	7.37517			6.45124	9.60087		6.45124	7.37061
6.45124	11.4845	6.45124	9.60087			6.45124	7.37061			6.45844	9.59082		6.45844	7.36616
6.45844	11.4703	6.45844	9.59082			6.45844	7.36616			6.46564	9.58125		6.46564	7.36176
6.46564	11.4561	6.46564	9.58125			6.46564	7.36176			6.47284	9.57187		6.47284	7.35736
6.47284	11.4418	6.47284	9.57187			6.47284	7.35736			6.48004	9.56229		6.48004	7.35299
6.48004	11.4272	6.48004	9.56229			6.48004	7.35299			6.48724	9.55218		6.48724	7.34863
6.48724	11.4123	6.48724	9.55218			6.48724	7.34863			6.49444	9.54132		6.49444	7.34434
6.49444	11.3968	6.49444	9.54132			6.49444	7.34434			6.50164	9.52964		6.50164	7.34018
6.50164	11.3807	6.50164	9.52964			6.50164	7.34018			6.50884	9.5172		6.50884	7.33618
6.50884	11.3639	6.50884	9.5172			6.50884	7.33618			6.51604	9.50415		6.51604	7.33237
6.51604	11.3462	6.51604	9.50415			6.51604	7.33237			6.52324	9.49077		6.52324	7.32873
6.52324	11.3274	6.52324	9.49077			6.52324	7.32873			6.53044	9.47734		6.53044	7.32516
6.53044	11.3074	6.53044	9.47734			6.53044	7.32516			6.53764	9.46406		6.53764	7.32157
6.53764	11.2864	6.53764	9.46406			6.53764	7.32157			6.54484	9.45109		6.54484	7.31783
6.54484	11.2646	6.54484	9.45109			6.54484	7.31783			6.55204	9.43841		6.55204	7.31386
6.55204	11.2421	6.55204	9.43841			6.55204	7.31386			6.55924	9.42596		6.55924	7.30964
6.55924	11.2194	6.55924	9.42596			6.55924	7.30964			6.56644	9.41361		6.56644	7.30519
6.56644	11.1967	6.56644	9.41361			6.56644	7.30519			6.57364	9.40127		6.57364	7.30054
6.57364	11.1742	6.57364	9.40127			6.57364	7.30054			6.58084	9.3889		6.58084	7.2957
6.58084	11.1521	6.58084	9.3889			6.58084	7.2957			6.58804	9.37653		6.58804	7.29069
6.58804	11.1305	6.58804	9.37653			6.58804	7.29069			6.59524	9.36419		6.59524	7.28554
6.59524	11.1092	6.59524	9.36419			6.59524	7.28554			6.60244	9.35196		6.60244	7.28035
6.60244	11.0883	6.60244	9.35196			6.60244	7.28035			6.60964	9.33983		6.60964	7.27519
6.60964	11.0673	6.60964	9.33983			6.60964	7.27519			6.61684	9.32775		6.61684	7.27013
6.61684	11.0461	6.61684	9.32775			6.61684	7.27013			6.62404	9.31568		6.62404	7.26528
6.62404	11.0246	6.62404	9.31568			6.62404	7.26528			6.63124	9.30349		6.63124	7.26068
6.63124	11.0026	6.63124	9.30349			6.63124	7.26068			6.63844	9.29114		6.63844	7.25641
6.63844	10.9801	6.63844	9.29114			6.63844	7.25641			6.64564	9.27855		6.64564	7.25246
6.64564	10.9571	6.64564	9.27855			6.64564	7.25246			6.65284	9.26575		6.65284	7.24875
6.65284	10.9339	6.65284	9.26575			6.65284	7.24875			6.66004	9.25282		6.66004	7.24514
6.66004	10.9107	6.66004	9.25282			6.66004	7.24514			6.66724	9.23989		6.66724	7.24143
6.66724	10.8878	6.66724	9.23989			6.66724	7.24143			6.67444	9.22711		6.67444	7.23749
6.67444	10.8656	6.67444	9.22711			6.67444	7.23749			6.68164	9.21466		6.68164	7.23323
6.68164	10.8445	6.68164	9.21466			6.68164	7.23323			6.68884	9.20265		6.68884	7.22866
6.68884	10.8247	6.68884	9.20265			6.68884	7.22866			6.69604	9.19117		6.69604	7.22392
6.69604	10.8064	6.69604	9.19117			6.69604	7.22392			6.70324	9.18026		6.70324	7.21924
6.70324	10.7896	6.70324	9.18026			6.70324	7.21924			6.71044	9.16992		6.71044	7.2149
6.71044	10.7742	6.71044	9.16992			6.71044	7.2149			6.71764	9.16015		6.71764	7.2111
6.71764	10.7597	6.71764	9.16015			6.71764	7.2111			6.72484	9.15093		6.72484	7.20798
6.72484	10.7459	6.72484	9.15093			6.72484	7.20798			6.73204	9.14222		6.73204	7.20551
6.73204	10.7324	6.73204	9.14222			6.73204	7.20551			6.73924	9.13397		6.73924	7.20355
6.73924	10.7189	6.73924	9.13397			6.73924	7.20355			6.74644	9.12614		6.74644	7.20192
6.74644	10.7051	6.74644	9.12614			6.74644	7.20192			6.75364	9.1187		6.75364	7.20038
6.75364	10.6908	6.75364	9.1187			6.75364	7.20038			6.76084	9.11166		6.76084	7.19878
6.76084	10.6759	6.76084	9.11166			6.76084	7.19878			6.76804	9.10504		6.76804	7.19708
6.76804	10.6608	6.76804	9.10504			6.76804	7.19708			6.77524	9.09889		6.77524	7.19536
6.77524	10.6456	6.77524	9.09889			6.77524	7.19536			6.78244	9.09322		6.78244	7.19382
6.78244	10.6306	6.78244	9.09322			6.78244	7.19382			6.78964	9.08803		6.78964	7.19268
6.78964	10.6161	6.78964	9.08803			6.78964	7.19268			6.79684	9.08329		6.79684	7.19215
6.79684	10.6023	6.79684	9.08329			6.79684	7.19215			6.80404	9.07894		6.80404	7.19231
6.80404	10.5896	6.80404	9.07894			6.80404	7.19231			6.81124	9.07491		6.81124	7.19313
6.81124	10.5781	6.81124	9.07491			6.81124	7.19313			6.81844	9.07116		6.81844	7.19445
6.81844	10.5679	6.81844	9.07116			6.81844	7.19445			6.82564	9.06762		6.82564	7.19606
6.82564	10.559	6.82564	9.06762			6.82564	7.19606			6.83284	9.0643		6.83284	7.19775
6.83284	10.5514	6.83284	9.0643			6.83284	7.19775			6.84004	9.06123		6.84004	7.19934
6.84004	10.5447	6.84004	9.06123			6.84004	7.19934			6.84724	9.05846		6.84724	7.20078
6.84724	10.5388	6.84724	9.05846			6.84724	7.20078			6.85444	9.05606		6.85444	7.20209
6.85444	10.5335	6.85444	9.05606			6.85444	7.20209			6.86164	9.05408		6.86164	7.20336
6.86164	10.5286	6.86164	9.05408			6.86164	7.20336			6.86884	9.05244		6.86884	7.2047
6.86884	10.5237	6.86884	9.05244			6.86884	7.2047			6.87604	9.05099		6.87604	7.20617
6.87604	10.5189	6.87604	9.05099			6.87604	7.20617			6.88324	9.04955		6.88324	7.20776
6.88324	10.514	6.88324	9.04955			6.88324	7.20776			6.89044	9.04792		6.89044	7.20937
6.89044	10.5089	6.89044	9.04792			6.89044	7.20937			6.89764	9.04597		6.89764	7.21081
6.89764	10.5035	6.89764	9.04597			6.89764	7.21081			6.90484	9.04362		6.90484	7.21189
6.90484	10.4978	6.90484	9.04362			6.90484	7.21189			6.91204	9.04088		6.91204	7.21239
6.91204	10.4918	6.91204	9.04088			6.91204	7.21239			6.91924	9.03782		6.91924	7.21218
6.91924	10.4856	6.91924	9.03782			6.91924	7.21218			6.92644	9.03456		6.92644	7.21117
6.92644	10.4791	6.92644	9.03456			6.92644	7.21117			6.93364	9.03122		6.93364	7.20938
6.93364	10.4727	6.93364	9.03122			6.93364	7.20938			6.94084	9.02788		6.94084	7.2069
6.94084	10.4664	6.94084	9.02788			6.94084	7.2069			6.94804	9.02457		6.94804	7.20388
6.94804	10.4605	6.94804	9.02457			6.94804	7.20388			6.95524	9.02128		6.95524	7.20049
6.95524	10.4552	6.95524	9.02128			6.95524	7.20049			6.96244	9.018		6.96244	7.19691
6.96244	10.4506	6.96244	9.018			6.96244	7.19691			6.96964	9.01467		6.96964	7.19332
6.96964	10.4468	6.96964	9.01467			6.96964	7.19332			6.97684	9.01118		6.97684	7.18984
6.97684	10.4436	6.97684	9.01118			6.97684	7.18984			6.98405	9.00743		6.98405	7.18655
6.98405	10.4407	6.98405	9.00743			6.98405	7.18655			6.99125	9.00326		6.99125	7.18349
6.99125	10.438	6.99125	9.00326			6.99125	7.18349			6.99845	8.99858		6.99845	7.18064
6.99845	10.4351	6.99845	8.99858			6.99845	7.18064			7.00565	8.99328		7.00565	7.17795
7.00565	10.4317	7.00565	8.99328			7.00565	7.17795			7.01285	8.98726		7.01285	7.17534
7.01285	10.4278	7.01285	8.98726			7.01285	7.17534			7.02004	8.98047		7.02004	7.17267
7.02004	10.4232	7.02004	8.98047			7.02004	7.17267			7.02724	8.97289		7.02724	7.16982
7.02724	10.418	7.02724	8.97289			7.02724	7.16982			7.03444	8.96459		7.03444	7.16665
7.03444	10.4122	7.03444	8.96459			7.03444	7.16665			7.04164	8.95568		7.04164	7.16304
7.04164	10.4061	7.04164	8.95568			7.04164	7.16304			7.04885	8.94628		7.04885	7.15893
7.04885	10.3997	7.04885	8.94628			7.04885	7.15893			7.05605	8.93651		7.05605	7.15423
7.05605	10.393	7.05605	8.93651			7.05605	7.15423			7.06325	8.92643		7.06325	7.1489
7.06325	10.386	7.06325	8.92643			7.06325	7.1489			7.07045	8.91607		7.07045	7.14297
7.07045	10.3788	7.07045	8.91607			7.07045	7.14297			7.07765	8.90542		7.07765	7.1365
7.07765	10.3713	7.07765	8.90542			7.07765	7.1365			7.08484	8.89447		7.08484	7.12956
7.08484	10.3636	7.08484	8.89447			7.08484	7.12956			7.09204	8.88321		7.09204	7.12226
7.09204	10.3555	7.09204	8.88321			7.09204	7.12226			7.09924	8.87164		7.09924	7.11473
7.09924	10.3473	7.09924	8.87164			7.09924	7.11473			7.10644	8.85975		7.10644	7.10705
7.10644	10.3387	7.10644	8.85975			7.10644	7.10705			7.11365	8.84749		7.11365	7.09934
7.11365	10.33	7.11365	8.84749			7.11365	7.09934			7.12085	8.83484		7.12085	7.09161
7.12085	10.3209	7.12085	8.83484			7.12085	7.09161			7.12805	8.82177		7.12805	7.08379
7.12805	10.3114	7.12805	8.82177			7.12805	7.08379			7.13525	8.80824		7.13525	7.07575
7.13525	10.3012	7.13525	8.80824			7.13525	7.07575			7.14245	8.79424		7.14245	7.06738
7.14245	10.2904	7.14245	8.79424			7.14245	7.06738			7.14965	8.77976		7.14965	7.05855
7.14965	10.2789	7.14965	8.77976			7.14965	7.05855			7.15685	8.76484		7.15685	7.04918
7.15685	10.2668	7.15685	8.76484			7.15685	7.04918			7.16405	8.74959		7.16405	7.03925
7.16405	10.254	7.16405	8.74959			7.16405	7.03925			7.17125	8.73414		7.17125	7.02881
7.17125	10.2409	7.17125	8.73414			7.17125	7.02881			7.17845	8.71872		7.17845	7.01804
7.17845	10.2275	7.17845	8.71872			7.17845	7.01804			7.18565	8.70355		7.18565	7.00718
7.18565	10.2143	7.18565	8.70355			7.18565	7.00718			7.19285	8.68884		7.19285	6.99652
7.19285	10.2013	7.19285	8.68884			7.19285	6.99652			7.20005	8.67472		7.20005	6.98631
7.20005	10.1888	7.20005	8.67472			7.20005	6.98631			7.20725	8.66121		7.20725	6.97673
7.20725	10.1768	7.20725	8.66121			7.20725	6.97673			7.21445	8.64825		7.21445	6.96784
7.21445	10.1653	7.21445	8.64825			7.21445	6.96784			7.22165	8.63575		7.22165	6.95961
7.22165	10.1542	7.22165	8.63575			7.22165	6.95961			7.22885	8.62352		7.22885	6.95189
7.22885	10.1437	7.22885	8.62352			7.22885	6.95189			7.23605	8.61136		7.23605	6.94441
7.23605	10.1337	7.23605	8.61136			7.23605	6.94441			7.24325	8.59907		7.24325	6.93689
7.24325	10.124	7.24325	8.59907			7.24325	6.93689			7.25045	8.58651		7.25045	6.92909
7.25045	10.1146	7.25045	8.58651			7.25045	6.92909			7.25765	8.57362		7.25765	6.92086
7.25765	10.1051	7.25765	8.57362			7.25765	6.92086			7.26485	8.56043		7.26485	6.91214
7.26485	10.0956	7.26485	8.56043			7.26485	6.91214			7.27205	8.54712		7.27205	6.90296
7.27205	10.0858	7.27205	8.54712			7.27205	6.90296			7.27925	8.53393		7.27925	6.89346
7.27925	10.0756	7.27925	8.53393			7.27925	6.89346			7.28645	8.52116		7.28645	6.88384
7.28645	10.0649	7.28645	8.52116			7.28645	6.88384			7.29365	8.50909		7.29365	6.87436
7.29365	10.0537	7.29365	8.50909			7.29365	6.87436			7.30085	8.49791		7.30085	6.86527
7.30085	10.0421	7.30085	8.49791			7.30085	6.86527			7.30805	8.48768		7.30805	6.85676
7.30805	10.0302	7.30805	8.48768			7.30805	6.85676			7.31525	8.47838		7.31525	6.84896
7.31525	10.0182	7.31525	8.47838			7.31525	6.84896			7.32245	8.4699		7.32245	6.84186
7.32245	10.0062	7.32245	8.4699			7.32245	6.84186			7.32965	8.46199		7.32965	6.83545
7.32965	9.99439	7.32965	8.46199			7.32965	6.83545			7.33685	8.45438		7.33685	6.82961
7.33685	9.98268	7.33685	8.45438			7.33685	6.82961			7.34405	8.44674		7.34405	6.82419
7.34405	9.97111	7.34405	8.44674			7.34405	6.82419			7.35125	8.4388		7.35125	6.81905
7.35125	9.95974	7.35125	8.4388			7.35125	6.81905			7.35845	8.4304		7.35845	6.814
7.35845	9.94864	7.35845	8.4304			7.35845	6.814			7.36565	8.42152		7.36565	6.80891
7.36565	9.93787	7.36565	8.42152			7.36565	6.80891			7.37285	8.41225		7.37285	6.80372
7.37285	9.92745	7.37285	8.41225			7.37285	6.80372			7.38005	8.40275		7.38005	6.7984
7.38005	9.91746	7.38005	8.40275			7.38005	6.7984			7.38725	8.3932		7.38725	6.79299
7.38725	9.90799	7.38725	8.3932			7.38725	6.79299			7.39445	8.38379		7.39445	6.78752
7.39445	9.89908	7.39445	8.38379			7.39445	6.78752			7.40165	8.37467		7.40165	6.78204
7.40165	9.89075	7.40165	8.37467			7.40165	6.78204			7.40885	8.36598		7.40885	6.77659
7.40885	9.8829	7.40885	8.36598			7.40885	6.77659			7.41605	8.35779		7.41605	6.77123
7.41605	9.87534	7.41605	8.35779			7.41605	6.77123			7.42325	8.35004		7.42325	6.76604
7.42325	9.8679	7.42325	8.35004			7.42325	6.76604			7.43045	8.34261		7.43045	6.76107
7.43045	9.86038	7.43045	8.34261			7.43045	6.76107			7.43765	8.33535		7.43765	6.75635
7.43765	9.8527	7.43765	8.33535			7.43765	6.75635			7.44485	8.32813		7.44485	6.75191
7.44485	9.84474	7.44485	8.32813			7.44485	6.75191			7.45205	8.32091		7.45205	6.74773
7.45205	9.83649	7.45205	8.32091			7.45205	6.74773			7.45925	8.31364		7.45925	6.74386
7.45925	9.82791	7.45925	8.31364			7.45925	6.74386			7.46645	8.30635		7.46645	6.74027
7.46645	9.81905	7.46645	8.30635			7.46645	6.74027			7.47365	8.29905		7.47365	6.73693
7.47365	9.80998	7.47365	8.29905			7.47365	6.73693			7.48085	8.29184		7.48085	6.73375
7.48085	9.80085	7.48085	8.29184			7.48085	6.73375			7.48805	8.2848		7.48805	6.73065
7.48805	9.79181	7.48805	8.2848			7.48805	6.73065			7.49525	8.27799		7.49525	6.72753
7.49525	9.78303	7.49525	8.27799			7.49525	6.72753			7.50245	8.27145		7.50245	6.72436
7.50245	9.77463	7.50245	8.27145			7.50245	6.72436			7.50965	8.26517		7.50965	6.72111
7.50965	9.7667	7.50965	8.26517			7.50965	6.72111			7.51685	8.25915		7.51685	6.71779
7.51685	9.75938	7.51685	8.25915			7.51685	6.71779			7.52405	8.25341		7.52405	6.71443
7.52405	9.75273	7.52405	8.25341			7.52405	6.71443			7.53125	8.24795		7.53125	6.71108
7.53125	9.7468	7.53125	8.24795			7.53125	6.71108			7.53845	8.24272		7.53845	6.70784
7.53845	9.74153	7.53845	8.24272			7.53845	6.70784			7.54565	8.23771		7.54565	6.70475
7.54565	9.73681	7.54565	8.23771			7.54565	6.70475			7.55285	8.2329		7.55285	6.70184
7.55285	9.7325	7.55285	8.2329			7.55285	6.70184			7.56005	8.22827		7.56005	6.6991
7.56005	9.7285	7.56005	8.22827			7.56005	6.6991			7.56725	8.22381		7.56725	6.69645
7.56725	9.72466	7.56725	8.22381			7.56725	6.69645			7.57445	8.21946		7.57445	6.69389
7.57445	9.72081	7.57445	8.21946			7.57445	6.69389			7.58165	8.21514		7.58165	6.69139
7.58165	9.7168	7.58165	8.21514			7.58165	6.69139			7.58885	8.2108		7.58885	6.68896
7.58885	9.71249	7.58885	8.2108			7.58885	6.68896			7.59605	8.20643		7.59605	6.68662
7.59605	9.7078	7.59605	8.20643			7.59605	6.68662			7.60325	8.20209		7.60325	6.68439
7.60325	9.70269	7.60325	8.20209			7.60325	6.68439			7.61045	8.19786		7.61045	6.68227
7.61045	9.6972	7.61045	8.19786			7.61045	6.68227			7.61765	8.19381		7.61765	6.68024
7.61765	9.69137	7.61765	8.19381			7.61765	6.68024			7.62485	8.19003		7.62485	6.67831
7.62485	9.68533	7.62485	8.19003			7.62485	6.67831			7.63205	8.18661		7.63205	6.67642
7.63205	9.67924	7.63205	8.18661			7.63205	6.67642			7.63925	8.18362		7.63925	6.6745
7.63925	9.67321	7.63925	8.18362			7.63925	6.6745			7.64645	8.18105		7.64645	6.67253
7.64645	9.66733	7.64645	8.18105			7.64645	6.67253			7.65365	8.17885		7.65365	6.67049
7.65365	9.6616	7.65365	8.17885			7.65365	6.67049			7.66085	8.17682		7.66085	6.66836
7.66085	9.65602	7.66085	8.17682			7.66085	6.66836			7.66805	8.17471		7.66805	6.6662
7.66805	9.65065	7.66805	8.17471			7.66805	6.6662			7.67525	8.17228		7.67525	6.66403
7.67525	9.64547	7.67525	8.17228			7.67525	6.66403			7.68245	8.16935		7.68245	6.66189
7.68245	9.6405	7.68245	8.16935			7.68245	6.66189			7.68965	8.16585		7.68965	6.65984
7.68965	9.63566	7.68965	8.16585			7.68965	6.65984			7.69685	8.16178		7.69685	6.65786
7.69685	9.63097	7.69685	8.16178			7.69685	6.65786			7.70405	8.15721		7.70405	6.65595
7.70405	9.62647	7.70405	8.15721			7.70405	6.65595			7.71125	8.15231		7.71125	6.65408
7.71125	9.62228	7.71125	8.15231			7.71125	6.65408			7.71845	8.14734		7.71845	6.6522
7.71845	9.61847	7.71845	8.14734			7.71845	6.6522			7.72565	8.14257		7.72565	6.65025
7.72565	9.61504	7.72565	8.14257			7.72565	6.65025			7.73285	8.13825		7.73285	6.64823
7.73285	9.61194	7.73285	8.13825			7.73285	6.64823			7.74005	8.13447		7.74005	6.64611
7.74005	9.60913	7.74005	8.13447			7.74005	6.64611			7.74725	8.13124		7.74725	6.64391
7.74725	9.60654	7.74725	8.13124			7.74725	6.64391			7.75445	8.12846		7.75445	6.64167
7.75445	9.60408	7.75445	8.12846			7.75445	6.64167			7.76165	8.12602		7.76165	6.63943
7.76165	9.60153	7.76165	8.12602			7.76165	6.63943			7.76885	8.12374		7.76885	6.63719
7.76885	9.59866	7.76885	8.12374			7.76885	6.63719			7.77605	8.12144		7.77605	6.63501
7.77605	9.59523	7.77605	8.12144			7.77605	6.63501			7.78325	8.11895		7.78325	6.63291
7.78325	9.59116	7.78325	8.11895			7.78325	6.63291			7.79045	8.11617		7.79045	6.6309
7.79045	9.58644	7.79045	8.11617			7.79045	6.6309			7.79765	8.11306		7.79765	6.629
7.79765	9.58113	7.79765	8.11306			7.79765	6.629			7.80485	8.10965		7.80485	6.62717
7.80485	9.57534	7.80485	8.10965			7.80485	6.62717			7.81205	8.10596		7.81205	6.62538
7.81205	9.56926	7.81205	8.10596			7.81205	6.62538			7.81925	8.10203		7.81925	6.62357
7.81925	9.56314	7.81925	8.10203			7.81925	6.62357			7.82645	8.09788		7.82645	6.62167
7.82645	9.55723	7.82645	8.09788			7.82645	6.62167			7.83365	8.09351		7.83365	6.61962
7.83365	9.55176	7.83365	8.09351			7.83365	6.61962			7.84085	8.08895		7.84085	6.61735
7.84085	9.54682	7.84085	8.08895			7.84085	6.61735			7.84805	8.08422		7.84805	6.6148
7.84805	9.54245	7.84805	8.08422			7.84805	6.6148			7.85525	8.07935		7.85525	6.61194
7.85525	9.53864	7.85525	8.07935			7.85525	6.61194			7.86245	8.07438		7.86245	6.60884
7.86245	9.53529	7.86245	8.07438			7.86245	6.60884			7.86965	8.06937		7.86965	6.60558
7.86965	9.53233	7.86965	8.06937			7.86965	6.60558			7.87685	8.06439		7.87685	6.6023
7.87685	9.52963	7.87685	8.06439			7.87685	6.6023			7.88405	8.05955		7.88405	6.59918
7.88405	9.52708	7.88405	8.05955			7.88405	6.59918			7.89125	8.05493		7.89125	6.59637
7.89125	9.52461	7.89125	8.05493			7.89125	6.59637			7.89845	8.05062		7.89845	6.594
7.89845	9.52218	7.89845	8.05062			7.89845	6.594			7.90565	8.04668		7.90565	6.59215
7.90565	9.51973	7.90565	8.04668			7.90565	6.59215			7.91285	8.04316		7.91285	6.59081
7.91285	9.51723	7.91285	8.04316			7.91285	6.59081			7.92005	8.04008		7.92005	6.58993
7.92005	9.51465	7.92005	8.04008			7.92005	6.58993			7.92725	8.03739		7.92725	6.58939
7.92725	9.51194	7.92725	8.03739			7.92725	6.58939			7.93445	8.03502		7.93445	6.58902
7.93445	9.50907	7.93445	8.03502			7.93445	6.58902			7.94165	8.03286		7.94165	6.58862
7.94165	9.50605	7.94165	8.03286			7.94165	6.58862			7.94885	8.03081		7.94885	6.58801
7.94885	9.50289	7.94885	8.03081			7.94885	6.58801			7.95605	8.02877		7.95605	6.58708
7.95605	9.49957	7.95605	8.02877			7.95605	6.58708			7.96325	8.02666		7.96325	6.58582
7.96325	9.49609	7.96325	8.02666			7.96325	6.58582			7.97045	8.02439		7.97045	6.58428
7.97045	9.49245	7.97045	8.02439			7.97045	6.58428			7.97765	8.02196		7.97765	6.58251
7.97765	9.48872	7.97765	8.02196			7.97765	6.58251			7.98485	8.01936		7.98485	6.58059
7.98485	9.48501	7.98485	8.01936			7.98485	6.58059			7.99205	8.01669		7.99205	6.57866
7.99205	9.48147	7.99205	8.01669			7.99205	6.57866			7.99925	8.01401		7.99925	6.57686
7.99925	9.47822	7.99925	8.01401			7.99925	6.57686			8.00645	8.01134		8.00645	6.5753
8.00645	9.47534	8.00645	8.01134			8.00645	6.5753			8.01365	8.00863		8.01365	6.57405
8.01365	9.47287	8.01365	8.00863			8.01365	6.57405			8.02085	8.00585		8.02085	6.57312
8.02085	9.47085	8.02085	8.00585			8.02085	6.57312			8.02805	8.00299		8.02805	6.57247
8.02805	9.4693	8.02805	8.00299			8.02805	6.57247			8.03525	8.00009		8.03525	6.57201
8.03525	9.46823	8.03525	8.00009			8.03525	6.57201			8.04245	7.99718		8.04245	6.57166
8.04245	9.46758	8.04245	7.99718			8.04245	6.57166			8.04965	7.99432		8.04965	6.57133
8.04965	9.46729	8.04965	7.99432			8.04965	6.57133			8.05685	7.99153		8.05685	6.57094
8.05685	9.46725	8.05685	7.99153			8.05685	6.57094			8.06405	7.98892		8.06405	6.57043
8.06405	9.46742	8.06405	7.98892			8.06405	6.57043			8.07125	7.98661		8.07125	6.56974
8.07125	9.46772	8.07125	7.98661			8.07125	6.56974			8.07845	7.98467		8.07845	6.56888
8.07845	9.46805	8.07845	7.98467			8.07845	6.56888			8.08565	7.9831		8.08565	6.56787
8.08565	9.4683	8.08565	7.9831			8.08565	6.56787			8.09285	7.98179		8.09285	6.56676
8.09285	9.46832	8.09285	7.98179			8.09285	6.56676			8.10005	7.98064		8.10005	6.56561
8.10005	9.46798	8.10005	7.98064			8.10005	6.56561			8.10725	7.97955		8.10725	6.56442
8.10725	9.46721	8.10725	7.97955			8.10725	6.56442			8.11445	7.97847		8.11445	6.5632
8.11445	9.46598	8.11445	7.97847			8.11445	6.5632			8.12165	7.97732		8.12165	6.56194
8.12165	9.46429	8.12165	7.97732			8.12165	6.56194			8.12885	7.97604		8.12885	6.56062
8.12885	9.46222	8.12885	7.97604			8.12885	6.56062			8.13605	7.97462		8.13605	6.55926
8.13605	9.45987	8.13605	7.97462			8.13605	6.55926			8.14325	7.97307		8.14325	6.55786
8.14325	9.45739	8.14325	7.97307			8.14325	6.55786			8.15045	7.9715		8.15045	6.55643
8.15045	9.45494	8.15045	7.9715			8.15045	6.55643			8.15765	7.96996		8.15765	6.55502
8.15765	9.45271	8.15765	7.96996			8.15765	6.55502			8.16485	7.96846		8.16485	6.55366
8.16485	9.45088	8.16485	7.96846			8.16485	6.55366			8.17205	7.967		8.17205	6.55244
8.17205	9.44954	8.17205	7.967			8.17205	6.55244			8.17925	7.96557		8.17925	6.55138
8.17925	9.44872	8.17925	7.96557			8.17925	6.55138			8.18645	7.96416		8.18645	6.55055
8.18645	9.44838	8.18645	7.96416			8.18645	6.55055			8.19365	7.96275		8.19365	6.54992
8.19365	9.44845	8.19365	7.96275			8.19365	6.54992			8.20085	7.96125		8.20085	6.54946
8.20085	9.44878	8.20085	7.96125			8.20085	6.54946			8.20805	7.9596		8.20805	6.54911
8.20805	9.4492	8.20805	7.9596			8.20805	6.54911			8.21525	7.95782		8.21525	6.54877
8.21525	9.44954	8.21525	7.95782			8.21525	6.54877			8.22245	7.95596		8.22245	6.54839
8.22245	9.44967	8.22245	7.95596			8.22245	6.54839			8.22965	7.95414		8.22965	6.54793
8.22965	9.44954	8.22965	7.95414			8.22965	6.54793			8.23685	7.95249		8.23685	6.54737
8.23685	9.44919	8.23685	7.95249			8.23685	6.54737			8.24405	7.95106		8.24405	6.54674
8.24405	9.44867	8.24405	7.95106			8.24405	6.54674			8.25125	7.94988		8.25125	6.54607
8.25125	9.44807	8.25125	7.94988			8.25125	6.54607			8.25845	7.94895		8.25845	6.54542
8.25845	9.44751	8.25845	7.94895			8.25845	6.54542			8.26565	7.94829		8.26565	6.54487
8.26565	9.4471	8.26565	7.94829			8.26565	6.54487			8.27285	7.94778		8.27285	6.5445
8.27285	9.44696	8.27285	7.94778			8.27285	6.5445			8.28005	7.94733		8.28005	6.54437
8.28005	9.44716	8.28005	7.94733			8.28005	6.54437			8.28725	7.94679		8.28725	6.54448
8.28725	9.44776	8.28725	7.94679			8.28725	6.54448			8.29445	7.94613		8.29445	6.54478
8.29445	9.44877	8.29445	7.94613			8.29445	6.54478			8.30165	7.94531		8.30165	6.54522
8.30165	9.45026	8.30165	7.94531			8.30165	6.54522			8.30885	7.94443		8.30885	6.54574
8.30885	9.45226	8.30885	7.94443			8.30885	6.54574			8.31605	7.94353		8.31605	6.54637
8.31605	9.45475	8.31605	7.94353			8.31605	6.54637			8.32325	7.94274		8.32325	6.54709
8.32325	9.45767	8.32325	7.94274			8.32325	6.54709			8.33045	7.94209		8.33045	6.54785
8.33045	9.4609	8.33045	7.94209			8.33045	6.54785			8.33765	7.94165		8.33765	6.54862
8.33765	9.46429	8.33765	7.94165			8.33765	6.54862			8.34485	7.94149		8.34485	6.54934
8.34485	9.4677	8.34485	7.94149			8.34485	6.54934			8.35205	7.94166		8.35205	6.54995
8.35205	9.47104	8.35205	7.94166			8.35205	6.54995			8.35925	7.94219		8.35925	6.55042
8.35925	9.47427	8.35925	7.94219			8.35925	6.55042			8.36645	7.9431		8.36645	6.55067
8.36645	9.47748	8.36645	7.9431			8.36645	6.55067			8.37365	7.94438		8.37365	6.55058
8.37365	9.48077	8.37365	7.94438			8.37365	6.55058			8.38085	7.94599		8.38085	6.5501
8.38085	9.48434	8.38085	7.94599			8.38085	6.5501			8.38805	7.94783		8.38805	6.54923
8.38805	9.48836	8.38805	7.94783			8.38805	6.54923			8.39525	7.94984		8.39525	6.54805
8.39525	9.49294	8.39525	7.94984			8.39525	6.54805			8.40245	7.95189		8.40245	6.54671
8.40245	9.49816	8.40245	7.95189			8.40245	6.54671			8.40965	7.95393		8.40965	6.54536
8.40965	9.50399	8.40965	7.95393			8.40965	6.54536			8.41685	7.95587		8.41685	6.54412
8.41685	9.51034	8.41685	7.95587			8.41685	6.54412			8.42405	7.95768		8.42405	6.54311
8.42405	9.51706	8.42405	7.95768			8.42405	6.54311			8.43125	7.9594		8.43125	6.54243
8.43125	9.52402	8.43125	7.9594			8.43125	6.54243			8.43845	7.96112		8.43845	6.54214
8.43845	9.53115	8.43845	7.96112			8.43845	6.54214			8.44565	7.96292		8.44565	6.54228
8.44565	9.53843	8.44565	7.96292			8.44565	6.54228			8.45285	7.96486		8.45285	6.54281
8.45285	9.54588	8.45285	7.96486			8.45285	6.54281			8.46005	7.96686		8.46005	6.54362
8.46005	9.55354	8.46005	7.96686			8.46005	6.54362			8.46725	7.96877		8.46725	6.54462
8.46725	9.56138	8.46725	7.96877			8.46725	6.54462			8.47445	7.97036		8.47445	6.54572
8.47445	9.56937	8.47445	7.97036			8.47445	6.54572			8.48165	7.97134		8.48165	6.54687
8.48165	9.57743	8.48165	7.97134			8.48165	6.54687			8.48885	7.97147		8.48885	6.54798
8.48885	9.5855	8.48885	7.97147			8.48885	6.54798			8.49605	7.97054		8.49605	6.54902
8.49605	9.59341	8.49605	7.97054			8.49605	6.54902			8.50325	7.96846		8.50325	6.54994
8.50325	9.601	8.50325	7.96846			8.50325	6.54994			8.51045	7.96522		8.51045	6.55076
8.51045	9.60811	8.51045	7.96522			8.51045	6.55076			8.51765	7.96093		8.51765	6.5515
8.51765	9.61462	8.51765	7.96093			8.51765	6.5515			8.52486	7.95591		8.52486	6.55214
8.52486	9.62048	8.52486	7.95591			8.52486	6.55214			8.53205	7.95064		8.53205	6.55265
8.53205	9.62566	8.53205	7.95064			8.53205	6.55265			8.53926	7.94567		8.53926	6.55295
8.53926	9.63008	8.53926	7.94567			8.53926	6.55295			8.54645	7.94154		8.54645	6.55299
8.54645	9.63363	8.54645	7.94154			8.54645	6.55299			8.55365	7.93867		8.55365	6.55277
8.55365	9.63617	8.55365	7.93867			8.55365	6.55277			8.56086	7.93728		8.56086	6.5523
8.56086	9.63761	8.56086	7.93728			8.56086	6.5523			8.56805	7.9375		8.56805	6.55158
8.56805	9.6379	8.56805	7.9375			8.56805	6.55158			8.57526	7.93927		8.57526	6.55057
8.57526	9.63706	8.57526	7.93927			8.57526	6.55057			8.58245	7.94232		8.58245	6.54932
8.58245	9.63516	8.58245	7.94232			8.58245	6.54932			8.58966	7.94614		8.58966	6.54787
8.58966	9.63232	8.58966	7.94614			8.58966	6.54787			8.59685	7.9501		8.59685	6.54629
8.59685	9.62873	8.59685	7.9501			8.59685	6.54629			8.60406	7.95358		8.60406	6.5446
8.60406	9.62463	8.60406	7.95358			8.60406	6.5446			8.61125	7.95617		8.61125	6.54277
8.61125	9.62032	8.61125	7.95617			8.61125	6.54277			8.61846	7.95759		8.61846	6.54073
8.61846	9.61607	8.61846	7.95759			8.61846	6.54073			8.62566	7.95777		8.62566	6.53848
8.62566	9.61199	8.62566	7.95777			8.62566	6.53848			8.63285	7.95669		8.63285	6.53606
8.63285	9.60805	8.63285	7.95669			8.63285	6.53606			8.64006	7.95444		8.64006	6.53356
8.64006	9.60406	8.64006	7.95444			8.64006	6.53356			8.64725	7.95126		8.64725	6.53105
8.64725	9.59982	8.64725	7.95126			8.64725	6.53105			8.65446	7.94747		8.65446	6.52862
8.65446	9.59515	8.65446	7.94747			8.65446	6.52862			8.66165	7.94343		8.66165	6.52627
8.66165	9.58987	8.66165	7.94343			8.66165	6.52627			8.66886	7.93931		8.66886	6.52407
8.66886	9.58389	8.66886	7.93931			8.66886	6.52407			8.67606	7.93518		8.67606	6.52204
8.67606	9.5772	8.67606	7.93518			8.67606	6.52204			8.68326	7.93104		8.68326	6.52017
8.68326	9.57	8.68326	7.93104			8.68326	6.52017			8.69046	7.92689		8.69046	6.51841
8.69046	9.56259	8.69046	7.92689			8.69046	6.51841			8.69766	7.92273		8.69766	6.5167
8.69766	9.55538	8.69766	7.92273			8.69766	6.5167			8.70486	7.91852		8.70486	6.51494
8.70486	9.54864	8.70486	7.91852			8.70486	6.51494			8.71206	7.91413		8.71206	6.51311
8.71206	9.54253	8.71206	7.91413			8.71206	6.51311			8.71926	7.90945		8.71926	6.51121
8.71926	9.53707	8.71926	7.90945			8.71926	6.51121			8.72646	7.90446		8.72646	6.50926
8.72646	9.53219	8.72646	7.90446			8.72646	6.50926			8.73366	7.89924		8.73366	6.5073
8.73366	9.52772	8.73366	7.89924			8.73366	6.5073			8.74086	7.89393		8.74086	6.50536
8.74086	9.52347	8.74086	7.89393			8.74086	6.50536			8.74806	7.88863		8.74806	6.50354
8.74806	9.51923	8.74806	7.88863			8.74806	6.50354			8.75526	7.88345		8.75526	6.50191
8.75526	9.51479	8.75526	7.88345			8.75526	6.50191			8.76246	7.8785		8.76246	6.50055
8.76246	9.51011	8.76246	7.8785			8.76246	6.50055			8.76966	7.87391		8.76966	6.49948
8.76966	9.50524	8.76966	7.87391			8.76966	6.49948			8.77686	7.86984		8.77686	6.49865
8.77686	9.50029	8.77686	7.86984			8.77686	6.49865			8.78406	7.86636		8.78406	6.498
8.78406	9.49537	8.78406	7.86636			8.78406	6.498			8.79126	7.86345		8.79126	6.49741
8.79126	9.4906	8.79126	7.86345			8.79126	6.49741			8.79846	7.86108		8.79846	6.49672
8.79846	9.48607	8.79846	7.86108			8.79846	6.49672			8.80566	7.85918		8.80566	6.49582
8.80566	9.48194	8.80566	7.85918			8.80566	6.49582			8.81286	7.85772		8.81286	6.49462
8.81286	9.47834	8.81286	7.85772			8.81286	6.49462			8.82006	7.85662		8.82006	6.49314
8.82006	9.47543	8.82006	7.85662			8.82006	6.49314			8.82726	7.85577		8.82726	6.49147
8.82726	9.47337	8.82726	7.85577			8.82726	6.49147			8.83446	7.85504		8.83446	6.48977
8.83446	9.47227	8.83446	7.85504			8.83446	6.48977			8.84166	7.85439		8.84166	6.48819
8.84166	9.47224	8.84166	7.85439			8.84166	6.48819			8.84886	7.85385		8.84886	6.48692
8.84886	9.47334	8.84886	7.85385			8.84886	6.48692			8.85606	7.85351		8.85606	6.48608
8.85606	9.47552	8.85606	7.85351			8.85606	6.48608			8.86326	7.85352		8.86326	6.48577
8.86326	9.47878	8.86326	7.85352			8.86326	6.48577			8.87046	7.85405		8.87046	6.48606
8.87046	9.48308	8.87046	7.85405			8.87046	6.48606			8.87766	7.85527		8.87766	6.48697
8.87766	9.48845	8.87766	7.85527			8.87766	6.48697			8.88486	7.85735		8.88486	6.4885
8.88486	9.49489	8.88486	7.85735			8.88486	6.4885			8.89206	7.86034		8.89206	6.49061
8.89206	9.50244	8.89206	7.86034			8.89206	6.49061			8.89926	7.86431		8.89926	6.49328
8.89926	9.51116	8.89926	7.86431			8.89926	6.49328			8.90646	7.86917		8.90646	6.49651
8.90646	9.52118	8.90646	7.86917			8.90646	6.49651			8.91366	7.87491		8.91366	6.50028
8.91366	9.53255	8.91366	7.87491			8.91366	6.50028			8.92086	7.88147		8.92086	6.50455
8.92086	9.54527	8.92086	7.88147			8.92086	6.50455			8.92806	7.88881		8.92806	6.50925
8.92806	9.55926	8.92806	7.88881			8.92806	6.50925			8.93526	7.89692		8.93526	6.51427
8.93526	9.57448	8.93526	7.89692			8.93526	6.51427			8.94246	7.90578		8.94246	6.51954
8.94246	9.59091	8.94246	7.90578			8.94246	6.51954			8.94966	7.9154		8.94966	6.52499
8.94966	9.6085	8.94966	7.9154			8.94966	6.52499			8.95686	7.92574		8.95686	6.5306
8.95686	9.62727	8.95686	7.92574			8.95686	6.5306			8.96406	7.93678		8.96406	6.53638
8.96406	9.64723	8.96406	7.93678			8.96406	6.53638			8.97126	7.94842		8.97126	6.54234
8.97126	9.6684	8.97126	7.94842			8.97126	6.54234			8.97846	7.96055		8.97846	6.54846
8.97846	9.69084	8.97846	7.96055			8.97846	6.54846			8.98566	7.97305		8.98566	6.55476
8.98566	9.71462	8.98566	7.97305			8.98566	6.55476			8.99286	7.98579		8.99286	6.56132
8.99286	9.73968	8.99286	7.98579			8.99286	6.56132			9.00006	7.99866		9.00006	6.56816
9.00006	9.76595	9.00006	7.99866			9.00006	6.56816			9.00726	8.01157		9.00726	6.5753
9.00726	9.79336	9.00726	8.01157			9.00726	6.5753			9.01446	8.02438		9.01446	6.58273
9.01446	9.82179	9.01446	8.02438			9.01446	6.58273			9.02166	8.03701		9.02166	6.59042
9.02166	9.85123	9.02166	8.03701			9.02166	6.59042			9.02886	8.04934		9.02886	6.59829
9.02886	9.88162	9.02886	8.04934			9.02886	6.59829			9.03606	8.06131		9.03606	6.60623
9.03606	9.91282	9.03606	8.06131			9.03606	6.60623			9.04326	8.07291		9.04326	6.61411
9.04326	9.94467	9.04326	8.07291			9.04326	6.61411			9.05046	8.08408		9.05046	6.62177
9.05046	9.97688	9.05046	8.08408			9.05046	6.62177			9.05766	8.09482		9.05766	6.62907
9.05766	10.0092	9.05766	8.09482			9.05766	6.62907			9.06486	8.1052		9.06486	6.63589
9.06486	10.0411	9.06486	8.1052			9.06486	6.63589			9.07206	8.11528		9.07206	6.64216
9.07206	10.0723	9.07206	8.11528			9.07206	6.64216			9.07926	8.12515		9.07926	6.64788
9.07926	10.1021	9.07926	8.12515			9.07926	6.64788			9.08646	8.13478		9.08646	6.65306
9.08646	10.1301	9.08646	8.13478			9.08646	6.65306			9.09366	8.14405		9.09366	6.65774
9.09366	10.1562	9.09366	8.14405			9.09366	6.65774			9.10086	8.15269		9.10086	6.66189
9.10086	10.1803	9.10086	8.15269			9.10086	6.66189			9.10806	8.16041		9.10806	6.66548
9.10806	10.2024	9.10806	8.16041			9.10806	6.66548			9.11526	8.16684		9.11526	6.66848
9.11526	10.2226	9.11526	8.16684			9.11526	6.66848			9.12246	8.17162		9.12246	6.67089
9.12246	10.2413	9.12246	8.17162			9.12246	6.67089			9.12966	8.17441		9.12966	6.6727
9.12966	10.2584	9.12966	8.17441			9.12966	6.6727			9.13686	8.17505		9.13686	6.6739
9.13686	10.2741	9.13686	8.17505			9.13686	6.6739			9.14406	8.17361		9.14406	6.67455
9.14406	10.2881	9.14406	8.17361			9.14406	6.67455			9.15126	8.17034		9.15126	6.67471
9.15126	10.3002	9.15126	8.17034			9.15126	6.67471			9.15846	8.16565		9.15846	6.67452
9.15846	10.31	9.15846	8.16565			9.15846	6.67452			9.16566	8.15997		9.16566	6.67406
9.16566	10.3173	9.16566	8.15997			9.16566	6.67406			9.17286	8.15372		9.17286	6.67335
9.17286	10.3216	9.17286	8.15372			9.17286	6.67335			9.18006	8.14726		9.18006	6.67236
9.18006	10.323	9.18006	8.14726			9.18006	6.67236			9.18726	8.14086		9.18726	6.67102
9.18726	10.3213	9.18726	8.14086			9.18726	6.67102			9.19446	8.13453		9.19446	6.66929
9.19446	10.3167	9.19446	8.13453			9.19446	6.66929			9.20166	8.12812		9.20166	6.66713
9.20166	10.3094	9.20166	8.12812			9.20166	6.66713			9.20886	8.12141		9.20886	6.66447
9.20886	10.2998	9.20886	8.12141			9.20886	6.66447			9.21606	8.11418		9.21606	6.66133
9.21606	10.288	9.21606	8.11418			9.21606	6.66133			9.22326	8.10631		9.22326	6.65771
9.22326	10.2744	9.22326	8.10631			9.22326	6.65771			9.23046	8.0978		9.23046	6.65365
9.23046	10.259	9.23046	8.0978			9.23046	6.65365			9.23766	8.08871		9.23766	6.6492
9.23766	10.2419	9.23766	8.08871			9.23766	6.6492			9.24486	8.07914		9.24486	6.64435
9.24486	10.2232	9.24486	8.07914			9.24486	6.64435			9.25206	8.06924		9.25206	6.6391
9.25206	10.2032	9.25206	8.06924			9.25206	6.6391			9.25926	8.05914		9.25926	6.63342
9.25926	10.182	9.25926	8.05914			9.25926	6.63342			9.26646	8.04894		9.26646	6.62729
9.26646	10.1595	9.26646	8.04894			9.26646	6.62729			9.27366	8.03855		9.27366	6.62075
9.27366	10.1359	9.27366	8.03855			9.27366	6.62075			9.28086	8.02779		9.28086	6.61385
9.28086	10.1112	9.28086	8.02779			9.28086	6.61385			9.28806	8.01645		9.28806	6.60671
9.28806	10.0855	9.28806	8.01645			9.28806	6.60671			9.29526	8.00441		9.29526	6.59943
9.29526	10.0589	9.29526	8.00441			9.29526	6.59943			9.30246	7.99165		9.30246	6.5921
9.30246	10.0313	9.30246	7.99165			9.30246	6.5921			9.30966	7.9783		9.30966	6.58478
9.30966	10.0027	9.30966	7.9783			9.30966	6.58478			9.31686	7.96457		9.31686	6.57747
9.31686	9.97319	9.31686	7.96457			9.31686	6.57747			9.32406	7.95081		9.32406	6.57017
9.32406	9.94288	9.32406	7.95081			9.32406	6.57017			9.33126	7.93741		9.33126	6.56285
9.33126	9.91213	9.33126	7.93741			9.33126	6.56285			9.33846	7.92475		9.33846	6.55555
9.33846	9.88136	9.33846	7.92475			9.33846	6.55555			9.34566	7.91312		9.34566	6.54827
9.34566	9.85097	9.34566	7.91312			9.34566	6.54827			9.35286	7.9027		9.35286	6.54106
9.35286	9.82138	9.35286	7.9027			9.35286	6.54106			9.36006	7.89345		9.36006	6.53402
9.36006	9.79291	9.36006	7.89345			9.36006	6.53402			9.36726	7.88521		9.36726	6.52731
9.36726	9.76579	9.36726	7.88521			9.36726	6.52731			9.37446	7.87774		9.37446	6.52106
9.37446	9.74008	9.37446	7.87774			9.37446	6.52106			9.38166	7.87077		9.38166	6.51539
9.38166	9.71568	9.38166	7.87077			9.38166	6.51539			9.38886	7.86405		9.38886	6.51029
9.38886	9.6923	9.38886	7.86405			9.38886	6.51029			9.39606	7.85738		9.39606	6.50578
9.39606	9.66961	9.39606	7.85738			9.39606	6.50578			9.40326	7.85062		9.40326	6.50178
9.40326	9.64725	9.40326	7.85062			9.40326	6.50178			9.41046	7.8437		9.41046	6.49819
9.41046	9.62498	9.41046	7.8437			9.41046	6.49819			9.41766	7.83659		9.41766	6.49484
9.41766	9.60271	9.41766	7.83659			9.41766	6.49484			9.42486	7.82924		9.42486	6.49157
9.42486	9.58057	9.42486	7.82924			9.42486	6.49157			9.43206	7.8216		9.43206	6.48817
9.43206	9.55874	9.43206	7.8216			9.43206	6.48817			9.43926	7.81354		9.43926	6.48456
9.43926	9.53749	9.43926	7.81354			9.43926	6.48456			9.44646	7.80494		9.44646	6.4807
9.44646	9.51704	9.44646	7.80494			9.44646	6.4807			9.45366	7.79573		9.45366	6.47658
9.45366	9.49763	9.45366	7.79573			9.45366	6.47658			9.46086	7.78592		9.46086	6.47222
9.46086	9.47945	9.46086	7.78592			9.46086	6.47222			9.46806	7.77562		9.46806	6.46773
9.46806	9.46262	9.46806	7.77562			9.46806	6.46773			9.47526	7.76501		9.47526	6.46325
9.47526	9.44701	9.47526	7.76501			9.47526	6.46325			9.48246	7.75437		9.48246	6.45899
9.48246	9.43239	9.48246	7.75437			9.48246	6.45899			9.48966	7.74406		9.48966	6.45508
9.48966	9.41846	9.48966	7.74406			9.48966	6.45508			9.49686	7.73441		9.49686	6.45167
9.49686	9.40502	9.49686	7.73441			9.49686	6.45167			9.50406	7.72571		9.50406	6.44879
9.50406	9.39193	9.50406	7.72571			9.50406	6.44879			9.51126	7.71818		9.51126	6.44646
9.51126	9.37911	9.51126	7.71818			9.51126	6.44646			9.51846	7.71191		9.51846	6.44465
9.51846	9.3665	9.51846	7.71191			9.51846	6.44465			9.52566	7.70687		9.52566	6.44326
9.52566	9.35412	9.52566	7.70687			9.52566	6.44326			9.53286	7.7029		9.53286	6.44215
9.53286	9.3421	9.53286	7.7029			9.53286	6.44215			9.54006	7.69976		9.54006	6.44113
9.54006	9.33072	9.54006	7.69976			9.54006	6.44113			9.54726	7.69723		9.54726	6.43998
9.54726	9.32022	9.54726	7.69723			9.54726	6.43998			9.55446	7.6951		9.55446	6.4386
9.55446	9.31075	9.55446	7.6951			9.55446	6.4386			9.56166	7.69334		9.56166	6.43693
9.56166	9.30238	9.56166	7.69334			9.56166	6.43693			9.56886	7.69188		9.56886	6.43499
9.56886	9.29516	9.56886	7.69188			9.56886	6.43499			9.57606	7.69075		9.57606	6.43281
9.57606	9.28908	9.57606	7.69075			9.57606	6.43281			9.58326	7.68991		9.58326	6.43053
9.58326	9.28403	9.58326	7.68991			9.58326	6.43053			9.59046	7.68935		9.59046	6.42833
9.59046	9.27984	9.59046	7.68935			9.59046	6.42833			9.59766	7.68899		9.59766	6.42647
9.59766	9.27627	9.59766	7.68899			9.59766	6.42647			9.60486	7.68871		9.60486	6.42517
9.60486	9.27314	9.60486	7.68871			9.60486	6.42517			9.61206	7.68827		9.61206	6.42453
9.61206	9.27027	9.61206	7.68827			9.61206	6.42453			9.61926	7.68739		9.61926	6.42452
9.61926	9.26756	9.61926	7.68739			9.61926	6.42452			9.62646	7.68589		9.62646	6.42503
9.62646	9.26492	9.62646	7.68589			9.62646	6.42503			9.63366	7.68367		9.63366	6.42595
9.63366	9.26235	9.63366	7.68367			9.63366	6.42595			9.64086	7.68081		9.64086	6.42708
9.64086	9.2599	9.64086	7.68081			9.64086	6.42708			9.64806	7.67755		9.64806	6.42819
9.64806	9.25766	9.64806	7.67755			9.64806	6.42819			9.65526	7.67413		9.65526	6.42903
9.65526	9.25569	9.65526	7.67413			9.65526	6.42903			9.66246	7.67086		9.66246	6.4294
9.66246	9.25399	9.66246	7.67086			9.66246	6.4294			9.66966	7.66796		9.66966	6.4292
9.66966	9.25248	9.66966	7.66796			9.66966	6.4292			9.67686	7.66558		9.67686	6.42843
9.67686	9.25105	9.67686	7.66558			9.67686	6.42843			9.68406	7.66374		9.68406	6.4271
9.68406	9.24948	9.68406	7.66374			9.68406	6.4271			9.69126	7.66237		9.69126	6.42526
9.69126	9.24757	9.69126	7.66237			9.69126	6.42526			9.69846	7.66127		9.69846	6.42298
9.69846	9.24509	9.69846	7.66127			9.69846	6.42298			9.70566	7.66023		9.70566	6.42037
9.70566	9.24188	9.70566	7.66023			9.70566	6.42037			9.71286	7.65908		9.71286	6.41761
9.71286	9.23794	9.71286	7.65908			9.71286	6.41761			9.72006	7.65771		9.72006	6.41486
9.72006	9.23339	9.72006	7.65771			9.72006	6.41486			9.72726	7.6561		9.72726	6.41229
9.72726	9.22844	9.72726	7.6561			9.72726	6.41229			9.73446	7.65423		9.73446	6.40998
9.73446	9.22339	9.73446	7.65423			9.73446	6.40998			9.74166	7.65213		9.74166	6.40803
9.74166	9.21853	9.74166	7.65213			9.74166	6.40803			9.74886	7.64976		9.74886	6.40646
9.74886	9.21416	9.74886	7.64976			9.74886	6.40646			9.75606	7.64709		9.75606	6.40523
9.75606	9.21051	9.75606	7.64709			9.75606	6.40523			9.76326	7.64414		9.76326	6.40423
9.76326	9.20771	9.76326	7.64414			9.76326	6.40423			9.77046	7.64089		9.77046	6.40332
9.77046	9.20568	9.77046	7.64089			9.77046	6.40332			9.77766	7.63741		9.77766	6.40236
9.77766	9.20429	9.77766	7.63741			9.77766	6.40236			9.78486	7.63377		9.78486	6.40126
9.78486	9.2033	9.78486	7.63377			9.78486	6.40126			9.79206	7.63013		9.79206	6.39999
9.79206	9.20252	9.79206	7.63013			9.79206	6.39999			9.79926	7.62671		9.79926	6.39857
9.79926	9.20176	9.79926	7.62671			9.79926	6.39857			9.80646	7.62372		9.80646	6.39705
9.80646	9.2008	9.80646	7.62372			9.80646	6.39705			9.81366	7.6213		9.81366	6.39553
9.81366	9.19942	9.81366	7.6213			9.81366	6.39553			9.82086	7.6195		9.82086	6.39412
9.82086	9.19743	9.82086	7.6195			9.82086	6.39412			9.82806	7.61824		9.82806	6.3929
9.82806	9.1947	9.82806	7.61824			9.82806	6.3929			9.83526	7.61743		9.83526	6.39191
9.83526	9.19119	9.83526	7.61743			9.83526	6.39191			9.84246	7.61689		9.84246	6.39107
9.84246	9.1869	9.84246	7.61689			9.84246	6.39107			9.84966	7.61645		9.84966	6.39032
9.84966	9.18182	9.84966	7.61645			9.84966	6.39032			9.85686	7.61589		9.85686	6.38956
9.85686	9.17598	9.85686	7.61589			9.85686	6.38956			9.86406	7.61501		9.86406	6.38876
9.86406	9.16958	9.86406	7.61501			9.86406	6.38876			9.87126	7.61365		9.87126	6.38789
9.87126	9.1629	9.87126	7.61365			9.87126	6.38789			9.87846	7.61186		9.87846	6.38697
9.87846	9.1563	9.87846	7.61186			9.87846	6.38697			9.88566	7.6097		9.88566	6.38604
9.88566	9.15008	9.88566	7.6097			9.88566	6.38604			9.89286	7.60726		9.89286	6.3852
9.89286	9.14444	9.89286	7.60726			9.89286	6.3852			9.90006	7.60464		9.90006	6.38455
9.90006	9.13951	9.90006	7.60464			9.90006	6.38455			9.90726	7.60187		9.90726	6.38416
9.90726	9.13533	9.90726	7.60187			9.90726	6.38416			9.91446	7.59903		9.91446	6.38408
9.91446	9.13189	9.91446	7.59903			9.91446	6.38408			9.92166	7.59621		9.92166	6.38431
9.92166	9.12908	9.92166	7.59621			9.92166	6.38431			9.92886	7.59349		9.92886	6.38483
9.92886	9.12684	9.92886	7.59349			9.92886	6.38483			9.93606	7.59087		9.93606	6.38558
9.93606	9.12503	9.93606	7.59087			9.93606	6.38558			9.94326	7.58828		9.94326	6.38647
9.94326	9.12357	9.94326	7.58828			9.94326	6.38647			9.95046	7.58574		9.95046	6.3874
9.95046	9.12242	9.95046	7.58574			9.95046	6.3874			9.95766	7.58328		9.95766	6.38825
9.95766	9.12154	9.95766	7.58328			9.95766	6.38825			9.96486	7.581		9.96486	6.38896
9.96486	9.12091	9.96486	7.581			9.96486	6.38896			9.97206	7.57897		9.97206	6.38945
9.97206	9.1204	9.97206	7.57897			9.97206	6.38945			9.97926	7.57721		9.97926	6.38969
9.97926	9.11987	9.97926	7.57721			9.97926	6.38969			9.98646	7.57567		9.98646	6.38964
9.98646	9.11904	9.98646	7.57567			9.98646	6.38964			9.99366	7.57438		9.99366	6.38931
9.99366	9.11773	9.99366	7.57438			9.99366	6.38931			10.0009	7.57333		10.0009	6.38878
10.0009	9.11586	10.0009	7.57333			10.0009	6.38878			10.0081	7.57254		10.0081	6.38814
10.0081	9.11343	10.0081	7.57254			10.0081	6.38814			10.0153	7.572		10.0153	6.38748
10.0153	9.11054	10.0153	7.572			10.0153	6.38748			10.0225	7.57171		10.0225	6.38687
10.0225	9.10726	10.0225	7.57171			10.0225	6.38687			10.0297	7.57166		10.0297	6.38635
10.0297	9.10367	10.0297	7.57166			10.0297	6.38635			10.0369	7.57191		10.0369	6.38593
10.0369	9.09985	10.0369	7.57191			10.0369	6.38593			10.0441	7.5725		10.0441	6.38563
10.0441	9.09586	10.0441	7.5725			10.0441	6.38563			10.0513	7.57344		10.0513	6.38534
10.0513	9.09174	10.0513	7.57344			10.0513	6.38534			10.0585	7.57464		10.0585	6.38497
10.0585	9.08745	10.0585	7.57464			10.0585	6.38497			10.0657	7.576		10.0657	6.3844
10.0657	9.08294	10.0657	7.576			10.0657	6.3844			10.0729	7.5774		10.0729	6.38353
10.0729	9.07816	10.0729	7.5774			10.0729	6.38353			10.0801	7.57871		10.0801	6.38235
10.0801	9.07321	10.0801	7.57871			10.0801	6.38235			10.0873	7.57981		10.0873	6.38083
10.0873	9.06826	10.0873	7.57981			10.0873	6.38083			10.0945	7.58062		10.0945	6.37902
10.0945	9.06354	10.0945	7.58062			10.0945	6.37902			10.1017	7.58108		10.1017	6.37698
10.1017	9.05918	10.1017	7.58108			10.1017	6.37698			10.1089	7.58118		10.1089	6.37484
10.1089	9.05523	10.1089	7.58118			10.1089	6.37484			10.1161	7.58097		10.1161	6.37274
10.1161	9.05165	10.1161	7.58097			10.1161	6.37274			10.1233	7.58048		10.1233	6.37079
10.1233	9.0484	10.1233	7.58048			10.1233	6.37079			10.1305	7.57971		10.1305	6.36907
10.1305	9.04546	10.1305	7.57971			10.1305	6.36907			10.1377	7.57858		10.1377	6.36761
10.1377	9.04287	10.1377	7.57858			10.1377	6.36761			10.1449	7.577		10.1449	6.36638
10.1449	9.04064	10.1449	7.577			10.1449	6.36638			10.1521	7.57486		10.1521	6.36534
10.1521	9.03884	10.1521	7.57486			10.1521	6.36534			10.1593	7.57212		10.1593	6.3644
10.1593	9.03764	10.1593	7.57212			10.1593	6.3644			10.1665	7.56884		10.1665	6.36349
10.1665	9.03723	10.1665	7.56884			10.1665	6.36349			10.1737	7.56509		10.1737	6.36255
10.1737	9.03779	10.1737	7.56509			10.1737	6.36255			10.1809	7.56103		10.1809	6.36159
10.1809	9.03931	10.1809	7.56103			10.1809	6.36159			10.1881	7.55691		10.1881	6.36063
10.1881	9.04155	10.1881	7.55691			10.1881	6.36063			10.1953	7.55304		10.1953	6.35976
10.1953	9.04414	10.1953	7.55304			10.1953	6.35976			10.2025	7.54974		10.2025	6.35908
10.2025	9.04658	10.2025	7.54974			10.2025	6.35908			10.2097	7.54724		10.2097	6.35869
10.2097	9.04849	10.2097	7.54724			10.2097	6.35869			10.2169	7.54567		10.2169	6.35867
10.2169	9.0495	10.2169	7.54567			10.2169	6.35867			10.2241	7.54505		10.2241	6.35905
10.2241	9.04942	10.2241	7.54505			10.2241	6.35905			10.2313	7.54538		10.2313	6.35984
10.2313	9.0482	10.2313	7.54538			10.2313	6.35984			10.2385	7.5465		10.2385	6.361
10.2385	9.04607	10.2385	7.5465			10.2385	6.361			10.2457	7.54822		10.2457	6.36247
10.2457	9.04338	10.2457	7.54822			10.2457	6.36247			10.2529	7.55022		10.2529	6.36419
10.2529	9.04057	10.2529	7.55022			10.2529	6.36419			10.2601	7.55218		10.2601	6.3661
10.2601	9.03806	10.2601	7.55218			10.2601	6.3661			10.2673	7.55376		10.2673	6.36821
10.2673	9.03618	10.2673	7.55376			10.2673	6.36821			10.2745	7.5547		10.2745	6.37048
10.2745	9.03514	10.2745	7.5547			10.2745	6.37048			10.2817	7.55483		10.2817	6.37286
10.2817	9.03496	10.2817	7.55483			10.2817	6.37286			10.2889	7.55412		10.2889	6.37526
10.2889	9.03555	10.2889	7.55412			10.2889	6.37526			10.2961	7.55265		10.2961	6.37755
10.2961	9.03671	10.2961	7.55265			10.2961	6.37755			10.3033	7.55068		10.3033	6.37956
10.3033	9.03834	10.3033	7.55068			10.3033	6.37956			10.3105	7.54861		10.3105	6.38114
10.3105	9.04036	10.3105	7.54861			10.3105	6.38114			10.3177	7.54687		10.3177	6.38211
10.3177	9.0428	10.3177	7.54687			10.3177	6.38211			10.3249	7.54589		10.3249	6.38235
10.3249	9.04572	10.3249	7.54589			10.3249	6.38235			10.3321	7.546		10.3321	6.38183
10.3321	9.04915	10.3321	7.546			10.3321	6.38183			10.3393	7.54735		10.3393	6.38065
10.3393	9.05318	10.3393	7.54735			10.3393	6.38065			10.3465	7.54992		10.3465	6.37904
10.3465	9.05798	10.3465	7.54992			10.3465	6.37904			10.3537	7.55354		10.3537	6.37736
10.3537	9.06367	10.3537	7.55354			10.3537	6.37736			10.3609	7.55794		10.3609	6.37595
10.3609	9.07038	10.3609	7.55794			10.3609	6.37595			10.3681	7.56286		10.3681	6.37514
10.3681	9.07811	10.3681	7.56286			10.3681	6.37514			10.3753	7.56804		10.3753	6.37514
10.3753	9.08686	10.3753	7.56804			10.3753	6.37514			10.3825	7.57334		10.3825	6.37604
10.3825	9.09663	10.3825	7.57334			10.3825	6.37604			10.3897	7.57875		10.3897	6.37785
10.3897	9.10746	10.3897	7.57875			10.3897	6.37785			10.3969	7.58442		10.3969	6.38045
10.3969	9.11944	10.3969	7.58442			10.3969	6.38045			10.4041	7.59056		10.4041	6.38368
10.4041	9.1326	10.4041	7.59056			10.4041	6.38368			10.4113	7.59741		10.4113	6.38738
10.4113	9.14698	10.4113	7.59741			10.4113	6.38738			10.4185	7.6052		10.4185	6.39141
10.4185	9.16262	10.4185	7.6052			10.4185	6.39141			10.4257	7.61408		10.4257	6.39573
10.4257	9.17961	10.4257	7.61408			10.4257	6.39573			10.4329	7.62415		10.4329	6.40041
10.4329	9.19808	10.4329	7.62415			10.4329	6.40041			10.4401	7.63539		10.4401	6.4055
10.4401	9.21817	10.4401	7.63539			10.4401	6.4055			10.4473	7.64774		10.4473	6.41109
10.4473	9.24007	10.4473	7.64774			10.4473	6.41109			10.4545	7.66115		10.4545	6.41717
10.4545	9.26408	10.4545	7.66115			10.4545	6.41717			10.4617	7.67556		10.4617	6.42374
10.4617	9.29046	10.4617	7.67556			10.4617	6.42374			10.4689	7.69096		10.4689	6.43072
10.4689	9.3195	10.4689	7.69096			10.4689	6.43072			10.4761	7.70733		10.4761	6.43805
10.4761	9.35144	10.4761	7.70733			10.4761	6.43805			10.4833	7.72473		10.4833	6.44565
10.4833	9.38656	10.4833	7.72473			10.4833	6.44565			10.4905	7.74329		10.4905	6.45353
10.4905	9.42509	10.4905	7.74329			10.4905	6.45353			10.4977	7.7632		10.4977	6.46173
10.4977	9.46722	10.4977	7.7632			10.4977	6.46173			10.5049	7.78465		10.5049	6.47036
10.5049	9.51297	10.5049	7.78465			10.5049	6.47036			10.5121	7.80781		10.5121	6.47957
10.5121	9.56225	10.5121	7.80781			10.5121	6.47957			10.5193	7.83279		10.5193	6.48944
10.5193	9.61487	10.5193	7.83279			10.5193	6.48944			10.5265	7.85974		10.5265	6.50009
10.5265	9.67072	10.5265	7.85974			10.5265	6.50009			10.5337	7.88873		10.5337	6.5116
10.5337	9.72978	10.5337	7.88873			10.5337	6.5116			10.5409	7.91983		10.5409	6.52401
10.5409	9.79208	10.5409	7.91983			10.5409	6.52401			10.5481	7.95298		10.5481	6.53736
10.5481	9.85768	10.5481	7.95298			10.5481	6.53736			10.5553	7.98802		10.5553	6.55162
10.5553	9.9267	10.5553	7.98802			10.5553	6.55162			10.5625	8.02473		10.5625	6.56676
10.5625	9.99933	10.5625	8.02473			10.5625	6.56676			10.5697	8.06286		10.5697	6.58272
10.5697	10.0759	10.5697	8.06286			10.5697	6.58272			10.5769	8.10215		10.5769	6.59945
10.5769	10.1566	10.5769	8.10215			10.5769	6.59945			10.5841	8.14239		10.5841	6.61685
10.5841	10.2417	10.5841	8.14239			10.5841	6.61685			10.5913	8.18344		10.5913	6.63483
10.5913	10.3309	10.5913	8.18344			10.5913	6.63483			10.5985	8.22521		10.5985	6.65326
10.5985	10.424	10.5985	8.22521			10.5985	6.65326			10.6057	8.26775		10.6057	6.67201
10.6057	10.5209	10.6057	8.26775			10.6057	6.67201			10.6129	8.31113		10.6129	6.69097
10.6129	10.6212	10.6129	8.31113			10.6129	6.69097			10.6201	8.35541		10.6201	6.71009
10.6201	10.7245	10.6201	8.35541			10.6201	6.71009			10.6273	8.40066		10.6273	6.72938
10.6273	10.8305	10.6273	8.40066			10.6273	6.72938			10.6345	8.44688		10.6345	6.74888
10.6345	10.9389	10.6345	8.44688			10.6345	6.74888			10.6417	8.49403		10.6417	6.76867
10.6417	11.0493	10.6417	8.49403			10.6417	6.76867			10.6489	8.54194		10.6489	6.7888
10.6489	11.1614	10.6489	8.54194			10.6489	6.7888			10.6561	8.59038		10.6561	6.8093
10.6561	11.275	10.6561	8.59038			10.6561	6.8093			10.6633	8.63907		10.6633	6.83021
10.6633	11.3898	10.6633	8.63907			10.6633	6.83021			10.6705	8.68783		10.6705	6.85146
10.6705	11.5054	10.6705	8.68783			10.6705	6.85146			10.6777	8.73652		10.6777	6.87296
10.6777	11.6216	10.6777	8.73652			10.6777	6.87296			10.6849	8.78501		10.6849	6.89457
10.6849	11.7382	10.6849	8.78501			10.6849	6.89457			10.6921	8.83325		10.6921	6.91613
10.6921	11.855	10.6921	8.83325			10.6921	6.91613			10.6993	8.88111		10.6993	6.9375
10.6993	11.9716	10.6993	8.88111			10.6993	6.9375			10.7065	8.9285		10.7065	6.95848
10.7065	12.0879	10.7065	8.9285			10.7065	6.95848			10.7137	8.97528		10.7137	6.97891
10.7137	12.2036	10.7137	8.97528			10.7137	6.97891			10.7209	9.02129		10.7209	6.99859
10.7209	12.3181	10.7209	9.02129			10.7209	6.99859			10.7281	9.06633		10.7281	7.01742
10.7281	12.431	10.7281	9.06633			10.7281	7.01742			10.7353	9.11011		10.7353	7.03534
10.7353	12.5415	10.7353	9.11011			10.7353	7.03534			10.7425	9.15237		10.7425	7.05234
10.7425	12.6489	10.7425	9.15237			10.7425	7.05234			10.7497	9.19293		10.7497	7.06847
10.7497	12.7524	10.7497	9.19293			10.7497	7.06847			10.7569	9.23163		10.7569	7.08377
10.7569	12.8515	10.7569	9.23163			10.7569	7.08377			10.7641	9.26839		10.7641	7.09832
10.7641	12.9458	10.7641	9.26839			10.7641	7.09832			10.7713	9.30312		10.7713	7.11216
10.7713	13.0349	10.7713	9.30312			10.7713	7.11216			10.7785	9.33576		10.7785	7.12529
10.7785	13.1188	10.7785	9.33576			10.7785	7.12529			10.7857	9.3662		10.7857	7.13768
10.7857	13.1975	10.7857	9.3662			10.7857	7.13768			10.7929	9.39431		10.7929	7.14921
10.7929	13.2715	10.7929	9.39431			10.7929	7.14921			10.8001	9.41992		10.8001	7.15977
10.8001	13.341	10.8001	9.41992			10.8001	7.15977			10.8073	9.44289		10.8073	7.1692
10.8073	13.4062	10.8073	9.44289			10.8073	7.1692			10.8145	9.46311		10.8145	7.17735
10.8145	13.4671	10.8145	9.46311			10.8145	7.17735			10.8217	9.48058		10.8217	7.18414
10.8217	13.5238	10.8217	9.48058			10.8217	7.18414			10.8289	9.49542		10.8289	7.18959
10.8289	13.576	10.8289	9.49542			10.8289	7.18959			10.8361	9.50782		10.8361	7.19381
10.8361	13.6234	10.8361	9.50782			10.8361	7.19381			10.8433	9.51803		10.8433	7.19697
10.8433	13.6657	10.8433	9.51803			10.8433	7.19697			10.8505	9.52628		10.8505	7.19928
10.8505	13.7025	10.8505	9.52628			10.8505	7.19928			10.8577	9.53281		10.8577	7.20097
10.8577	13.7334	10.8577	9.53281			10.8577	7.20097			10.8649	9.5378		10.8649	7.20235
10.8649	13.7583	10.8649	9.5378			10.8649	7.20235			10.8721	9.54128		10.8721	7.20361
10.8721	13.7773	10.8721	9.54128			10.8721	7.20361			10.8793	9.5432		10.8793	7.20489
10.8793	13.7906	10.8793	9.5432			10.8793	7.20489			10.8865	9.54344		10.8865	7.20613
10.8865	13.7987	10.8865	9.54344			10.8865	7.20613			10.8937	9.54189		10.8937	7.20716
10.8937	13.8018	10.8937	9.54189			10.8937	7.20716			10.9009	9.53854		10.9009	7.20769
10.9009	13.8006	10.9009	9.53854			10.9009	7.20769			10.9081	9.53334		10.9081	7.20742
10.9081	13.7952	10.9081	9.53334			10.9081	7.20742			10.9153	9.52629		10.9153	7.20601
10.9153	13.7859	10.9153	9.52629			10.9153	7.20601			10.9225	9.51738		10.9225	7.20313
10.9225	13.7729	10.9225	9.51738			10.9225	7.20313			10.9297	9.50654		10.9297	7.19861
10.9297	13.756	10.9297	9.50654			10.9297	7.19861			10.9369	9.49376		10.9369	7.1924
10.9369	13.7351	10.9369	9.49376			10.9369	7.1924			10.9441	9.47895		10.9441	7.18466
10.9441	13.7103	10.9441	9.47895			10.9441	7.18466			10.9513	9.46208		10.9513	7.17562
10.9513	13.6814	10.9513	9.46208			10.9513	7.17562			10.9585	9.44316		10.9585	7.1656
10.9585	13.6485	10.9585	9.44316			10.9585	7.1656			10.9657	9.42227		10.9657	7.15488
10.9657	13.6115	10.9657	9.42227			10.9657	7.15488			10.9729	9.39966		10.9729	7.14375
10.9729	13.5708	10.9729	9.39966			10.9729	7.14375			10.9801	9.37569		10.9801	7.13239
10.9801	13.5266	10.9801	9.37569			10.9801	7.13239			10.9873	9.35075		10.9873	7.12094
10.9873	13.4792	10.9873	9.35075			10.9873	7.12094			10.9945	9.32522		10.9945	7.10945
10.9945	13.4291	10.9945	9.32522			10.9945	7.10945			11.0017	9.2994		11.0017	7.09795
11.0017	13.3765	11.0017	9.2994			11.0017	7.09795			11.0089	9.27352		11.0089	7.08652
11.0089	13.3217	11.0089	9.27352			11.0089	7.08652			11.0161	9.24767		11.0161	7.07524
11.0161	13.2649	11.0161	9.24767			11.0161	7.07524			11.0233	9.22185		11.0233	7.0642
11.0233	13.2064	11.0233	9.22185			11.0233	7.0642			11.0305	9.19599		11.0305	7.05349
11.0305	13.1463	11.0305	9.19599			11.0305	7.05349			11.0377	9.16998		11.0377	7.04314
11.0377	13.0848	11.0377	9.16998			11.0377	7.04314			11.0449	9.14374		11.0449	7.03313
11.0449	13.022	11.0449	9.14374			11.0449	7.03313			11.0521	9.11725		11.0521	7.0234
11.0521	12.9583	11.0521	9.11725			11.0521	7.0234			11.0593	9.09058		11.0593	7.01379
11.0593	12.8938	11.0593	9.09058			11.0593	7.01379			11.0665	9.06377		11.0665	7.00411
11.0665	12.829	11.0665	9.06377			11.0665	7.00411			11.0737	9.0368		11.0737	6.99416
11.0737	12.7641	11.0737	9.0368			11.0737	6.99416			11.0809	9.00963		11.0809	6.98376
11.0809	12.6994	11.0809	9.00963			11.0809	6.98376			11.0881	8.98217		11.0881	6.9728
11.0881	12.635	11.0881	8.98217			11.0881	6.9728			11.0953	8.95439		11.0953	6.96118
11.0953	12.571	11.0953	8.95439			11.0953	6.96118			11.1025	8.9263		11.1025	6.94888
11.1025	12.5073	11.1025	8.9263			11.1025	6.94888			11.1097	8.89788		11.1097	6.93594
11.1097	12.4437	11.1097	8.89788			11.1097	6.93594			11.1169	8.86909		11.1169	6.92247
11.1169	12.3799	11.1169	8.86909			11.1169	6.92247			11.1241	8.83995		11.1241	6.90864
11.1241	12.3159	11.1241	8.83995			11.1241	6.90864			11.1313	8.81057		11.1313	6.89463
11.1313	12.2515	11.1313	8.81057			11.1313	6.89463			11.1385	8.78108		11.1385	6.88067
11.1385	12.1868	11.1385	8.78108			11.1385	6.88067			11.1457	8.75161		11.1457	6.86697
11.1457	12.1218	11.1457	8.75161			11.1457	6.86697			11.1529	8.72225		11.1529	6.85376
11.1529	12.0569	11.1529	8.72225			11.1529	6.85376			11.1601	8.69305		11.1601	6.84116
11.1601	11.9922	11.1601	8.69305			11.1601	6.84116			11.1673	8.66415		11.1673	6.82924
11.1673	11.9281	11.1673	8.66415			11.1673	6.82924			11.1745	8.63579		11.1745	6.81801
11.1745	11.8647	11.1745	8.63579			11.1745	6.81801			11.1817	8.60821		11.1817	6.80741
11.1817	11.8019	11.1817	8.60821			11.1817	6.80741			11.1889	8.58166		11.1889	6.79731
11.1889	11.7398	11.1889	8.58166			11.1889	6.79731			11.1961	8.55628		11.1961	6.78751
11.1961	11.6782	11.1961	8.55628			11.1961	6.78751			11.2033	8.53214		11.2033	6.77787
11.2033	11.6173	11.2033	8.53214			11.2033	6.77787			11.2105	8.50918		11.2105	6.76828
11.2105	11.557	11.2105	8.50918			11.2105	6.76828			11.2177	8.48725		11.2177	6.75871
11.2177	11.4976	11.2177	8.48725			11.2177	6.75871			11.2249	8.46605		11.2249	6.74917
11.2249	11.4392	11.2249	8.46605			11.2249	6.74917			11.2321	8.44527		11.2321	6.73968
11.2321	11.382	11.2321	8.44527			11.2321	6.73968			11.2393	8.4246		11.2393	6.73026
11.2393	11.3262	11.2393	8.4246			11.2393	6.73026			11.2465	8.40382		11.2465	6.72099
11.2465	11.2718	11.2465	8.40382			11.2465	6.72099			11.2537	8.38285		11.2537	6.71189
11.2537	11.2189	11.2537	8.38285			11.2537	6.71189			11.2609	8.36172		11.2609	6.70296
11.2609	11.1673	11.2609	8.36172			11.2609	6.70296			11.2681	8.34055		11.2681	6.69416
11.2681	11.1167	11.2681	8.34055			11.2681	6.69416			11.2753	8.31954		11.2753	6.68546
11.2753	11.0668	11.2753	8.31954			11.2753	6.68546			11.2825	8.29891		11.2825	6.67678
11.2825	11.0176	11.2825	8.29891			11.2825	6.67678			11.2897	8.27877		11.2897	6.66811
11.2897	10.9688	11.2897	8.27877			11.2897	6.66811			11.2969	8.25917		11.2969	6.65939
11.2969	10.9208	11.2969	8.25917			11.2969	6.65939			11.3041	8.24008		11.3041	6.65063
11.3041	10.8735	11.3041	8.24008			11.3041	6.65063			11.3113	8.22146		11.3113	6.64182
11.3113	10.8273	11.3113	8.22146			11.3113	6.64182			11.3185	8.20324		11.3185	6.63304
11.3185	10.7822	11.3185	8.20324			11.3185	6.63304			11.3257	8.18536		11.3257	6.62436
11.3257	10.7385	11.3257	8.18536			11.3257	6.62436			11.3329	8.16779		11.3329	6.61589
11.3329	10.6963	11.3329	8.16779			11.3329	6.61589			11.3401	8.15052		11.3401	6.60776
11.3401	10.6555	11.3401	8.15052			11.3401	6.60776			11.3473	8.13366		11.3473	6.60005
11.3473	10.6161	11.3473	8.13366			11.3473	6.60005			11.3545	8.11734		11.3545	6.59286
11.3545	10.5778	11.3545	8.11734			11.3545	6.59286			11.3617	8.10171		11.3617	6.58619
11.3617	10.5405	11.3617	8.10171			11.3617	6.58619			11.3689	8.08682		11.3689	6.58006
11.3689	10.504	11.3689	8.08682			11.3689	6.58006			11.3761	8.07264		11.3761	6.57443
11.3761	10.468	11.3761	8.07264			11.3761	6.57443			11.3833	8.05911		11.3833	6.56923
11.3833	10.4326	11.3833	8.05911			11.3833	6.56923			11.3905	8.04611		11.3905	6.5644
11.3905	10.3976	11.3905	8.04611			11.3905	6.5644			11.3977	8.03343		11.3977	6.55984
11.3977	10.3629	11.3977	8.03343			11.3977	6.55984			11.4049	8.02087		11.4049	6.55549
11.4049	10.3286	11.4049	8.02087			11.4049	6.55549			11.4121	8.00821		11.4121	6.55125
11.4121	10.2947	11.4121	8.00821			11.4121	6.55125			11.4193	7.99532		11.4193	6.54702
11.4193	10.2611	11.4193	7.99532			11.4193	6.54702			11.4265	7.98222		11.4265	6.54272
11.4265	10.2279	11.4265	7.98222			11.4265	6.54272			11.4337	7.96905		11.4337	6.53827
11.4337	10.1952	11.4337	7.96905			11.4337	6.53827			11.4409	7.95596		11.4409	6.53359
11.4409	10.1628	11.4409	7.95596			11.4409	6.53359			11.4481	7.94315		11.4481	6.52864
11.4481	10.1308	11.4481	7.94315			11.4481	6.52864			11.4553	7.93074		11.4553	6.52342
11.4553	10.0991	11.4553	7.93074			11.4553	6.52342			11.4625	7.91883		11.4625	6.51804
11.4625	10.0679	11.4625	7.91883			11.4625	6.51804			11.4697	7.90751		11.4697	6.51261
11.4697	10.0373	11.4697	7.90751			11.4697	6.51261			11.4769	7.8968		11.4769	6.50728
11.4769	10.0074	11.4769	7.8968			11.4769	6.50728			11.4841	7.88671		11.4841	6.50219
11.4841	9.97854	11.4841	7.88671			11.4841	6.50219			11.4913	7.8772		11.4913	6.49739
11.4913	9.9508	11.4913	7.8772			11.4913	6.49739			11.4985	7.86816		11.4985	6.49292
11.4985	9.92439	11.4985	7.86816			11.4985	6.49292			11.5057	7.85958		11.5057	6.48874
11.5057	9.89947	11.5057	7.85958			11.5057	6.48874			11.5129	7.85145		11.5129	6.48477
11.5129	9.87613	11.5129	7.85145			11.5129	6.48477			11.5201	7.84373		11.5201	6.48087
11.5201	9.85437	11.5201	7.84373			11.5201	6.48087			11.5273	7.83632		11.5273	6.4769
11.5273	9.83408	11.5273	7.83632			11.5273	6.4769			11.5345	7.82904		11.5345	6.47274
11.5345	9.81505	11.5345	7.82904			11.5345	6.47274			11.5417	7.82169		11.5417	6.46834
11.5417	9.797	11.5417	7.82169			11.5417	6.46834			11.5489	7.81406		11.5489	6.46373
11.5489	9.77963	11.5489	7.81406			11.5489	6.46373			11.5561	7.80604		11.5561	6.45898
11.5561	9.7626	11.5561	7.80604			11.5561	6.45898			11.5633	7.79758		11.5633	6.45419
11.5633	9.74555	11.5633	7.79758			11.5633	6.45419			11.5705	7.78869		11.5705	6.44948
11.5705	9.72815	11.5705	7.78869			11.5705	6.44948			11.5777	7.77943		11.5777	6.44496
11.5777	9.71015	11.5777	7.77943			11.5777	6.44496			11.5849	7.76991		11.5849	6.44075
11.5849	9.69146	11.5849	7.76991			11.5849	6.44075			11.5921	7.76027		11.5921	6.43694
11.5921	9.67221	11.5921	7.76027			11.5921	6.43694			11.5993	7.75074		11.5993	6.43358
11.5993	9.65263	11.5993	7.75074			11.5993	6.43358			11.6065	7.74148		11.6065	6.43069
11.6065	9.63304	11.6065	7.74148			11.6065	6.43069			11.6137	7.73265		11.6137	6.42821
11.6137	9.61373	11.6137	7.73265			11.6137	6.42821			11.6209	7.72433		11.6209	6.42607
11.6209	9.595	11.6209	7.72433			11.6209	6.42607			11.6281	7.71654		11.6281	6.42418
11.6281	9.57704	11.6281	7.71654			11.6281	6.42418			11.6353	7.70923		11.6353	6.42244
11.6353	9.55993	11.6353	7.70923			11.6353	6.42244			11.6425	7.70235		11.6425	6.42074
11.6425	9.54363	11.6425	7.70235			11.6425	6.42074			11.6497	7.69578		11.6497	6.419
11.6497	9.52789	11.6497	7.69578			11.6497	6.419			11.6569	7.6894		11.6569	6.41717
11.6569	9.51244	11.6569	7.6894			11.6569	6.41717			11.6641	7.68309		11.6641	6.41523
11.6641	9.49704	11.6641	7.68309			11.6641	6.41523			11.6713	7.6767		11.6713	6.41318
11.6713	9.48157	11.6713	7.6767			11.6713	6.41318			11.6785	7.67016		11.6785	6.41102
11.6785	9.46601	11.6785	7.67016			11.6785	6.41102			11.6857	7.66344		11.6857	6.40875
11.6857	9.45042	11.6857	7.66344			11.6857	6.40875			11.6929	7.65662		11.6929	6.40643
11.6929	9.43491	11.6929	7.65662			11.6929	6.40643			11.7001	7.64981		11.7001	6.40408
11.7001	9.41967	11.7001	7.64981			11.7001	6.40408			11.7073	7.64322
11.7073	9.40481	11.7073	7.64322							11.7145	7.63705
11.7145	9.39037	11.7145	7.63705							11.7217	7.63149
11.7217	9.37633	11.7217	7.63149							11.7289	7.62669
11.7289	9.36266	11.7289	7.62669							11.7361	7.62271
11.7361	9.34935	11.7361	7.62271							11.7433	7.61947
11.7433	9.33641	11.7433	7.61947							11.7505	7.61679
11.7505	9.32384	11.7505	7.61679							11.7577	7.61434
11.7577	9.31159	11.7577	7.61434							11.7649	7.61176
11.7649	9.29961	11.7649	7.61176							11.7721	7.60871
11.7721	9.28791	11.7721	7.60871							11.7793	7.60499
11.7793	9.27643	11.7793	7.60499							11.7865	7.60056
11.7865	9.26502	11.7865	7.60056							11.7937	7.59551
11.7937	9.25349	11.7937	7.59551							11.8009	7.59001
11.8009	9.24172	11.8009	7.59001							11.8081	7.58436
11.8081	9.22972	11.8081	7.58436							11.8153	7.57884
11.8153	9.21766	11.8153	7.57884							11.8225	7.57377
11.8225	9.20577	11.8225	7.57377							11.8297	7.56929
11.8297	9.19426	11.8297	7.56929							11.8369	7.56544
11.8369	9.18329	11.8369	7.56544							11.8441	7.56208
11.8441	9.17296	11.8441	7.56208							11.8513	7.55906
11.8513	9.16328	11.8513	7.55906							11.8585	7.55615
11.8585	9.1542	11.8585	7.55615							11.8657	7.5532
11.8657	9.14556	11.8657	7.5532							11.8729	7.55002
11.8729	9.13717	11.8729	7.55002							11.8801	7.54656
11.8801	9.12892	11.8801	7.54656							11.8873	7.54277
11.8873	9.12084	11.8873	7.54277							11.8945	7.54076
11.8945	9.11358	11.8945	7.54076							11.9017	7.54076
11.9017	9.11358	11.9017	7.54076							11.9089	7.54076
11.9089	9.11358	11.9089	7.54076							11.9161	7.54076
11.9161	9.11358	11.9161	7.54076							11.9233	7.54076
11.9233	9.11358	11.9233	7.54076							11.9305	7.54076
11.9305	9.11358	11.9305	7.54076							11.9377	7.54076
11.9377	9.11358	11.9377	7.54076							11.9449	7.54076
11.9449	9.11358	11.9449	7.54076							11.9521	7.54076
11.9521	9.11358	11.9521	7.54076							11.9593	7.54076
11.9593	9.11358	11.9593	7.54076							11.9665	7.54076
11.9665	9.11358	11.9665	7.54076							11.9737	7.54076
11.9737	9.11358	11.9737	7.54076
11.9809	9.11358

## Sheet: SourceData Suppl. Fig. 3c,d,e
buffer FLD1 A Ex=280		monoL51 FLD1 A Ex=280		monoL21 FLD1 A Ex=280				monoL21L51 FLD1 A Ex=280		mono FLD1 A Ex=280											Monomer	0	3.16464	monoL51	0	3.52198	monoL21	0	3.03174	monoL21/L51	0	3.05917
0	5.41562	0	3.52198	0	3.03174			0	3.05917	0	3.16464											0.0072	3.16236		0.0072	3.5231		0.0072	3.03199		0.0072	3.05667
0.0072	5.40965	0.0072	3.5231	0.0072	3.03199			0.0072	3.05667	0.0072	3.16236											0.0144	3.16024		0.0144	3.52395		0.0144	3.03236		0.0144	3.05421
0.0144	5.40385	0.0144	3.52395	0.0144	3.03236			0.0144	3.05421	0.0144	3.16024											0.0216	3.15833		0.0216	3.5244		0.0216	3.03277		0.0216	3.05185
0.0216	5.39817	0.0216	3.5244	0.0216	3.03277			0.0216	3.05185	0.0216	3.15833											0.0288	3.15663		0.0288	3.5244		0.0288	3.03311		0.0288	3.04966
0.0288	5.3926	0.0288	3.5244	0.0288	3.03311			0.0288	3.04966	0.0288	3.15663											0.036	3.15514		0.036	3.52402		0.036	3.03329		0.036	3.0477
0.036	5.38718	0.036	3.52402	0.036	3.03329			0.036	3.0477	0.036	3.15514											0.0432	3.15382		0.0432	3.52337		0.0432	3.03326		0.0432	3.04602
0.0432	5.38192	0.0432	3.52337	0.0432	3.03326			0.0432	3.04602	0.0432	3.15382											0.0504	3.15262		0.0504	3.52258		0.0504	3.03296		0.0504	3.04465
0.0504	5.37688	0.0504	3.52258	0.0504	3.03296			0.0504	3.04465	0.0504	3.15262											0.0576	3.15145		0.0576	3.52181		0.0576	3.0324		0.0576	3.04357
0.0576	5.37211	0.0576	3.52181	0.0576	3.0324			0.0576	3.04357	0.0576	3.15145											0.0648	3.15025		0.0648	3.52117		0.0648	3.03163		0.0648	3.04276
0.0648	5.36767	0.0648	3.52117	0.0648	3.03163			0.0648	3.04276	0.0648	3.15025											0.072	3.14895		0.072	3.52072		0.072	3.03077		0.072	3.04211
0.072	5.36357	0.072	3.52072	0.072	3.03077			0.072	3.04211	0.072	3.14895											0.079201	3.14759		0.079201	3.5205		0.079201	3.02989		0.079201	3.04158
0.079201	5.35979	0.079201	3.5205	0.079201	3.02989			0.079201	3.04158	0.079201	3.14759											0.086401	3.14615		0.086401	3.52048		0.086401	3.0291		0.086401	3.0411
0.086401	5.35626	0.086401	3.52048	0.086401	3.0291			0.086401	3.0411	0.086401	3.14615											0.093601	3.14469		0.093601	3.52067		0.093601	3.0285		0.093601	3.04059
0.093601	5.35288	0.093601	3.52067	0.093601	3.0285			0.093601	3.04059	0.093601	3.14469											0.100801	3.14324		0.100801	3.52102		0.100801	3.0281		0.100801	3.04003
0.100801	5.34952	0.100801	3.52102	0.100801	3.0281			0.100801	3.04003	0.100801	3.14324											0.108001	3.14187		0.108001	3.52158		0.108001	3.02793		0.108001	3.03938
0.108001	5.34613	0.108001	3.52158	0.108001	3.02793			0.108001	3.03938	0.108001	3.14187											0.115201	3.14063		0.115201	3.52234		0.115201	3.02796		0.115201	3.03868
0.115201	5.34268	0.115201	3.52234	0.115201	3.02796			0.115201	3.03868	0.115201	3.14063											0.122401	3.13956		0.122401	3.52327		0.122401	3.02814		0.122401	3.03792
0.122401	5.33924	0.122401	3.52327	0.122401	3.02814			0.122401	3.03792	0.122401	3.13956											0.129601	3.13867		0.129601	3.52435		0.129601	3.02842		0.129601	3.03716
0.129601	5.33593	0.129601	3.52435	0.129601	3.02842			0.129601	3.03716	0.129601	3.13867											0.136801	3.13795		0.136801	3.52555		0.136801	3.02879		0.136801	3.03639
0.136801	5.33285	0.136801	3.52555	0.136801	3.02879			0.136801	3.03639	0.136801	3.13795											0.144001	3.13739		0.144001	3.52683		0.144001	3.02926		0.144001	3.03562
0.144001	5.33004	0.144001	3.52683	0.144001	3.02926			0.144001	3.03562	0.144001	3.13739											0.151201	3.13693		0.151201	3.52814		0.151201	3.02985		0.151201	3.03484
0.151201	5.32749	0.151201	3.52814	0.151201	3.02985			0.151201	3.03484	0.151201	3.13693											0.158401	3.13655		0.158401	3.52937		0.158401	3.03057		0.158401	3.03402
0.158401	5.32512	0.158401	3.52937	0.158401	3.03057			0.158401	3.03402	0.158401	3.13655											0.165601	3.13621		0.165601	3.53045		0.165601	3.03139		0.165601	3.03315
0.165601	5.3228	0.165601	3.53045	0.165601	3.03139			0.165601	3.03315	0.165601	3.13621											0.172801	3.13584		0.172801	3.53131		0.172801	3.03226		0.172801	3.03221
0.172801	5.32032	0.172801	3.53131	0.172801	3.03226			0.172801	3.03221	0.172801	3.13584											0.180001	3.13536		0.180001	3.53192		0.180001	3.03312		0.180001	3.03116
0.180001	5.31747	0.180001	3.53192	0.180001	3.03312			0.180001	3.03116	0.180001	3.13536											0.187201	3.13472		0.187201	3.53226		0.187201	3.03388		0.187201	3.02997
0.187201	5.31406	0.187201	3.53226	0.187201	3.03388			0.187201	3.02997	0.187201	3.13472											0.194401	3.13387		0.194401	3.53231		0.194401	3.03443		0.194401	3.02861
0.194401	5.31003	0.194401	3.53231	0.194401	3.03443			0.194401	3.02861	0.194401	3.13387											0.201601	3.13275		0.201601	3.53206		0.201601	3.03465		0.201601	3.0271
0.201601	5.30539	0.201601	3.53206	0.201601	3.03465			0.201601	3.0271	0.201601	3.13275											0.208801	3.13134		0.208801	3.53145		0.208801	3.03448		0.208801	3.02544
0.208801	5.30026	0.208801	3.53145	0.208801	3.03448			0.208801	3.02544	0.208801	3.13134											0.216001	3.12962		0.216001	3.53044		0.216001	3.03389		0.216001	3.02366
0.216001	5.29477	0.216001	3.53044	0.216001	3.03389			0.216001	3.02366	0.216001	3.12962											0.223201	3.12766		0.223201	3.52905		0.223201	3.03296		0.223201	3.0218
0.223201	5.28904	0.223201	3.52905	0.223201	3.03296			0.223201	3.0218	0.223201	3.12766											0.230401	3.12551		0.230401	3.52732		0.230401	3.03176		0.230401	3.01989
0.230401	5.28315	0.230401	3.52732	0.230401	3.03176			0.230401	3.01989	0.230401	3.12551											0.237602	3.1233		0.237602	3.52532		0.237602	3.03041		0.237602	3.01799
0.237602	5.27721	0.237602	3.52532	0.237602	3.03041			0.237602	3.01799	0.237602	3.1233											0.244802	3.12111		0.244802	3.52315		0.244802	3.02902		0.244802	3.01616
0.244802	5.27127	0.244802	3.52315	0.244802	3.02902			0.244802	3.01616	0.244802	3.12111											0.252002	3.11906		0.252002	3.52099		0.252002	3.02766		0.252002	3.01444
0.252002	5.26537	0.252002	3.52099	0.252002	3.02766			0.252002	3.01444	0.252002	3.11906											0.259202	3.11721		0.259202	3.51902		0.259202	3.02638		0.259202	3.01287
0.259202	5.2595	0.259202	3.51902	0.259202	3.02638			0.259202	3.01287	0.259202	3.11721											0.266402	3.11561		0.266402	3.5174		0.266402	3.02523		0.266402	3.01144
0.266402	5.25367	0.266402	3.5174	0.266402	3.02523			0.266402	3.01144	0.266402	3.11561											0.273602	3.11428		0.273602	3.51621		0.273602	3.02421		0.273602	3.01011
0.273602	5.24787	0.273602	3.51621	0.273602	3.02421			0.273602	3.01011	0.273602	3.11428											0.280802	3.1132		0.280802	3.51546		0.280802	3.02333		0.280802	3.00885
0.280802	5.24222	0.280802	3.51546	0.280802	3.02333			0.280802	3.00885	0.280802	3.1132											0.288002	3.11231		0.288002	3.5151		0.288002	3.02259		0.288002	3.00765
0.288002	5.23682	0.288002	3.5151	0.288002	3.02259			0.288002	3.00765	0.288002	3.11231											0.295202	3.11153		0.295202	3.515		0.295202	3.02194		0.295202	3.00646
0.295202	5.23179	0.295202	3.515	0.295202	3.02194			0.295202	3.00646	0.295202	3.11153											0.302402	3.11075		0.302402	3.51503		0.302402	3.02134		0.302402	3.00525
0.302402	5.22715	0.302402	3.51503	0.302402	3.02134			0.302402	3.00525	0.302402	3.11075											0.309602	3.10994		0.309602	3.51502		0.309602	3.02079		0.309602	3.00398
0.309602	5.22292	0.309602	3.51502	0.309602	3.02079			0.309602	3.00398	0.309602	3.10994											0.316802	3.10902		0.316802	3.51484		0.316802	3.02031		0.316802	3.00264
0.316802	5.21904	0.316802	3.51484	0.316802	3.02031			0.316802	3.00264	0.316802	3.10902											0.324002	3.10794		0.324002	3.51443		0.324002	3.01992		0.324002	3.00124
0.324002	5.21549	0.324002	3.51443	0.324002	3.01992			0.324002	3.00124	0.324002	3.10794											0.331202	3.10667		0.331202	3.51383		0.331202	3.01961		0.331202	2.99979
0.331202	5.21219	0.331202	3.51383	0.331202	3.01961			0.331202	2.99979	0.331202	3.10667											0.338402	3.10516		0.338402	3.51307		0.338402	3.01935		0.338402	2.99828
0.338402	5.20903	0.338402	3.51307	0.338402	3.01935			0.338402	2.99828	0.338402	3.10516											0.345602	3.10346		0.345602	3.51223		0.345602	3.01912		0.345602	2.99675
0.345602	5.20585	0.345602	3.51223	0.345602	3.01912			0.345602	2.99675	0.345602	3.10346											0.352802	3.10157		0.352802	3.5114		0.352802	3.01893		0.352802	2.9952
0.352802	5.20257	0.352802	3.5114	0.352802	3.01893			0.352802	2.9952	0.352802	3.10157											0.360002	3.09955		0.360002	3.51062		0.360002	3.01877		0.360002	2.99366
0.360002	5.19914	0.360002	3.51062	0.360002	3.01877			0.360002	2.99366	0.360002	3.09955											0.367202	3.09745		0.367202	3.50999		0.367202	3.01863		0.367202	2.99211
0.367202	5.19562	0.367202	3.50999	0.367202	3.01863			0.367202	2.99211	0.367202	3.09745											0.374402	3.09533		0.374402	3.50953		0.374402	3.01848		0.374402	2.99055
0.374402	5.19207	0.374402	3.50953	0.374402	3.01848			0.374402	2.99055	0.374402	3.09533											0.381602	3.09327		0.381602	3.50921		0.381602	3.01826		0.381602	2.98897
0.381602	5.18853	0.381602	3.50921	0.381602	3.01826			0.381602	2.98897	0.381602	3.09327											0.388802	3.09133		0.388802	3.50897		0.388802	3.01796		0.388802	2.9874
0.388802	5.18504	0.388802	3.50897	0.388802	3.01796			0.388802	2.9874	0.388802	3.09133											0.396003	3.08959		0.396003	3.50874		0.396003	3.01757		0.396003	2.98586
0.396003	5.18166	0.396003	3.50874	0.396003	3.01757			0.396003	2.98586	0.396003	3.08959											0.403203	3.08807		0.403203	3.50845		0.403203	3.01714		0.403203	2.98438
0.403203	5.17842	0.403203	3.50845	0.403203	3.01714			0.403203	2.98438	0.403203	3.08807											0.410403	3.08676		0.410403	3.50808		0.410403	3.01664		0.410403	2.98296
0.410403	5.17533	0.410403	3.50808	0.410403	3.01664			0.410403	2.98296	0.410403	3.08676											0.417603	3.08564		0.417603	3.50764		0.417603	3.01607		0.417603	2.9816
0.417603	5.1724	0.417603	3.50764	0.417603	3.01607			0.417603	2.9816	0.417603	3.08564											0.424803	3.08465		0.424803	3.50711		0.424803	3.01543		0.424803	2.98032
0.424803	5.16958	0.424803	3.50711	0.424803	3.01543			0.424803	2.98032	0.424803	3.08465											0.432003	3.08372		0.432003	3.5065		0.432003	3.01473		0.432003	2.97912
0.432003	5.16681	0.432003	3.5065	0.432003	3.01473			0.432003	2.97912	0.432003	3.08372											0.439203	3.08279		0.439203	3.50585		0.439203	3.01402		0.439203	2.97797
0.439203	5.16406	0.439203	3.50585	0.439203	3.01402			0.439203	2.97797	0.439203	3.08279											0.446403	3.08183		0.446403	3.50521		0.446403	3.01331		0.446403	2.97685
0.446403	5.16128	0.446403	3.50521	0.446403	3.01331			0.446403	2.97685	0.446403	3.08183											0.453603	3.0808		0.453603	3.50459		0.453603	3.01262		0.453603	2.97576
0.453603	5.15844	0.453603	3.50459	0.453603	3.01262			0.453603	2.97576	0.453603	3.0808											0.460803	3.07972		0.460803	3.50401		0.460803	3.01198		0.460803	2.9747
0.460803	5.15549	0.460803	3.50401	0.460803	3.01198			0.460803	2.9747	0.460803	3.07972											0.468003	3.0786		0.468003	3.50344		0.468003	3.01142		0.468003	2.97372
0.468003	5.1524	0.468003	3.50344	0.468003	3.01142			0.468003	2.97372	0.468003	3.0786											0.475203	3.07751		0.475203	3.50285		0.475203	3.01098		0.475203	2.97283
0.475203	5.14916	0.475203	3.50285	0.475203	3.01098			0.475203	2.97283	0.475203	3.07751											0.482403	3.07652		0.482403	3.5022		0.482403	3.01069		0.482403	2.97205
0.482403	5.14577	0.482403	3.5022	0.482403	3.01069			0.482403	2.97205	0.482403	3.07652											0.489603	3.0757		0.489603	3.50146		0.489603	3.01056		0.489603	2.97138
0.489603	5.14227	0.489603	3.50146	0.489603	3.01056			0.489603	2.97138	0.489603	3.0757											0.496803	3.07504		0.496803	3.50063		0.496803	3.01055		0.496803	2.97078
0.496803	5.13872	0.496803	3.50063	0.496803	3.01055			0.496803	2.97078	0.496803	3.07504											0.504003	3.07454		0.504003	3.49973		0.504003	3.01064		0.504003	2.97024
0.504003	5.13519	0.504003	3.49973	0.504003	3.01064			0.504003	2.97024	0.504003	3.07454											0.511203	3.07413		0.511203	3.4988		0.511203	3.01076		0.511203	2.9697
0.511203	5.13178	0.511203	3.4988	0.511203	3.01076			0.511203	2.9697	0.511203	3.07413											0.518403	3.07375		0.518403	3.49791		0.518403	3.01087		0.518403	2.96913
0.518403	5.12857	0.518403	3.49791	0.518403	3.01087			0.518403	2.96913	0.518403	3.07375											0.525603	3.07334		0.525603	3.49712		0.525603	3.01094		0.525603	2.9685
0.525603	5.12565	0.525603	3.49712	0.525603	3.01094			0.525603	2.9685	0.525603	3.07334											0.532803	3.0728		0.532803	3.49648		0.532803	3.01089		0.532803	2.96778
0.532803	5.123	0.532803	3.49648	0.532803	3.01089			0.532803	2.96778	0.532803	3.0728											0.540003	3.07206		0.540003	3.49605		0.540003	3.01069		0.540003	2.96701
0.540003	5.1206	0.540003	3.49605	0.540003	3.01069			0.540003	2.96701	0.540003	3.07206											0.547204	3.07111		0.547204	3.49582		0.547204	3.01033		0.547204	2.9662
0.547204	5.11839	0.547204	3.49582	0.547204	3.01033			0.547204	2.9662	0.547204	3.07111											0.554404	3.06994		0.554404	3.49578		0.554404	3.0098		0.554404	2.9654
0.554404	5.11623	0.554404	3.49578	0.554404	3.0098			0.554404	2.9654	0.554404	3.06994											0.561604	3.06862		0.561604	3.49588		0.561604	3.00915		0.561604	2.9646
0.561604	5.11404	0.561604	3.49588	0.561604	3.00915			0.561604	2.9646	0.561604	3.06862											0.568804	3.0672		0.568804	3.49609		0.568804	3.0084		0.568804	2.9638
0.568804	5.11174	0.568804	3.49609	0.568804	3.0084			0.568804	2.9638	0.568804	3.0672											0.576004	3.06573		0.576004	3.49635		0.576004	3.00758		0.576004	2.96299
0.576004	5.10927	0.576004	3.49635	0.576004	3.00758			0.576004	2.96299	0.576004	3.06573											0.583204	3.06425		0.583204	3.49664		0.583204	3.00673		0.583204	2.96218
0.583204	5.10665	0.583204	3.49664	0.583204	3.00673			0.583204	2.96218	0.583204	3.06425											0.590404	3.0628		0.590404	3.49695		0.590404	3.0059		0.590404	2.96134
0.590404	5.10392	0.590404	3.49695	0.590404	3.0059			0.590404	2.96134	0.590404	3.0628											0.597604	3.06145		0.597604	3.49726		0.597604	3.00514		0.597604	2.96049
0.597604	5.10116	0.597604	3.49726	0.597604	3.00514			0.597604	2.96049	0.597604	3.06145											0.604804	3.06022		0.604804	3.49761		0.604804	3.00447		0.604804	2.95959
0.604804	5.09847	0.604804	3.49761	0.604804	3.00447			0.604804	2.95959	0.604804	3.06022											0.612004	3.05912		0.612004	3.49799		0.612004	3.00391		0.612004	2.95863
0.612004	5.09599	0.612004	3.49799	0.612004	3.00391			0.612004	2.95863	0.612004	3.05912											0.619204	3.05819		0.619204	3.49839		0.619204	3.00345		0.619204	2.95759
0.619204	5.09384	0.619204	3.49839	0.619204	3.00345			0.619204	2.95759	0.619204	3.05819											0.626404	3.05743		0.626404	3.49876		0.626404	3.00308		0.626404	2.95651
0.626404	5.09207	0.626404	3.49876	0.626404	3.00308			0.626404	2.95651	0.626404	3.05743											0.633604	3.05687		0.633604	3.49905		0.633604	3.00278		0.633604	2.95537
0.633604	5.09069	0.633604	3.49905	0.633604	3.00278			0.633604	2.95537	0.633604	3.05687											0.640804	3.05648		0.640804	3.49919		0.640804	3.00251		0.640804	2.95417
0.640804	5.08966	0.640804	3.49919	0.640804	3.00251			0.640804	2.95417	0.640804	3.05648											0.648004	3.05622		0.648004	3.49911		0.648004	3.00224		0.648004	2.95291
0.648004	5.08887	0.648004	3.49911	0.648004	3.00224			0.648004	2.95291	0.648004	3.05622											0.655204	3.05601		0.655204	3.49878		0.655204	3.00195		0.655204	2.95158
0.655204	5.0882	0.655204	3.49878	0.655204	3.00195			0.655204	2.95158	0.655204	3.05601											0.662404	3.05579		0.662404	3.49818		0.662404	3.00162		0.662404	2.9502
0.662404	5.08755	0.662404	3.49818	0.662404	3.00162			0.662404	2.9502	0.662404	3.05579											0.669604	3.0555		0.669604	3.49735		0.669604	3.00124		0.669604	2.94882
0.669604	5.08683	0.669604	3.49735	0.669604	3.00124			0.669604	2.94882	0.669604	3.0555											0.676804	3.05505		0.676804	3.49633		0.676804	3.00083		0.676804	2.94746
0.676804	5.08601	0.676804	3.49633	0.676804	3.00083			0.676804	2.94746	0.676804	3.05505											0.684004	3.05441		0.684004	3.49518		0.684004	3.00039		0.684004	2.94612
0.684004	5.08507	0.684004	3.49518	0.684004	3.00039			0.684004	2.94612	0.684004	3.05441											0.691204	3.05357		0.691204	3.49398		0.691204	2.99994		0.691204	2.94478
0.691204	5.08407	0.691204	3.49398	0.691204	2.99994			0.691204	2.94478	0.691204	3.05357											0.698404	3.05255		0.698404	3.49283		0.698404	2.99951		0.698404	2.94343
0.698404	5.08311	0.698404	3.49283	0.698404	2.99951			0.698404	2.94343	0.698404	3.05255											0.705605	3.0514		0.705605	3.49176		0.705605	2.99912		0.705605	2.94209
0.705605	5.08228	0.705605	3.49176	0.705605	2.99912			0.705605	2.94209	0.705605	3.0514											0.712805	3.05018		0.712805	3.49078		0.712805	2.99879		0.712805	2.94076
0.712805	5.08169	0.712805	3.49078	0.712805	2.99879			0.712805	2.94076	0.712805	3.05018											0.720005	3.04894		0.720005	3.48987		0.720005	2.99852		0.720005	2.93946
0.720005	5.08139	0.720005	3.48987	0.720005	2.99852			0.720005	2.93946	0.720005	3.04894											0.727205	3.04775		0.727205	3.48907		0.727205	2.99832		0.727205	2.93823
0.727205	5.0814	0.727205	3.48907	0.727205	2.99832			0.727205	2.93823	0.727205	3.04775											0.734405	3.04664		0.734405	3.48839		0.734405	2.99813		0.734405	2.9371
0.734405	5.08172	0.734405	3.48839	0.734405	2.99813			0.734405	2.9371	0.734405	3.04664											0.741605	3.04565		0.741605	3.48786		0.741605	2.99792		0.741605	2.93615
0.741605	5.08236	0.741605	3.48786	0.741605	2.99792			0.741605	2.93615	0.741605	3.04565											0.748805	3.0448		0.748805	3.48747		0.748805	2.99766		0.748805	2.9354
0.748805	5.08339	0.748805	3.48747	0.748805	2.99766			0.748805	2.9354	0.748805	3.0448											0.756005	3.04411		0.756005	3.48723		0.756005	2.99735		0.756005	2.93487
0.756005	5.08487	0.756005	3.48723	0.756005	2.99735			0.756005	2.93487	0.756005	3.04411											0.763205	3.04359		0.763205	3.48711		0.763205	2.99699		0.763205	2.93452
0.763205	5.08688	0.763205	3.48711	0.763205	2.99699			0.763205	2.93452	0.763205	3.04359											0.770405	3.04325		0.770405	3.48712		0.770405	2.99659		0.770405	2.93428
0.770405	5.08951	0.770405	3.48712	0.770405	2.99659			0.770405	2.93428	0.770405	3.04325											0.777605	3.04309		0.777605	3.48719		0.777605	2.99618		0.777605	2.93404
0.777605	5.09288	0.777605	3.48719	0.777605	2.99618			0.777605	2.93404	0.777605	3.04309											0.784805	3.04304		0.784805	3.48726		0.784805	2.9958		0.784805	2.93372
0.784805	5.09703	0.784805	3.48726	0.784805	2.9958			0.784805	2.93372	0.784805	3.04304											0.792005	3.04304		0.792005	3.48723		0.792005	2.9955		0.792005	2.93325
0.792005	5.10199	0.792005	3.48723	0.792005	2.9955			0.792005	2.93325	0.792005	3.04304											0.799205	3.04303		0.799205	3.48698		0.799205	2.99532		0.799205	2.93258
0.799205	5.10773	0.799205	3.48698	0.799205	2.99532			0.799205	2.93258	0.799205	3.04303											0.806405	3.04291		0.806405	3.48649		0.806405	2.99525		0.806405	2.93174
0.806405	5.11416	0.806405	3.48649	0.806405	2.99525			0.806405	2.93174	0.806405	3.04291											0.813605	3.04262		0.813605	3.48575		0.813605	2.99527		0.813605	2.93079
0.813605	5.12121	0.813605	3.48575	0.813605	2.99527			0.813605	2.93079	0.813605	3.04262											0.820805	3.04209		0.820805	3.48478		0.820805	2.99529		0.820805	2.92983
0.820805	5.12881	0.820805	3.48478	0.820805	2.99529			0.820805	2.92983	0.820805	3.04209											0.828005	3.04131		0.828005	3.48362		0.828005	2.99524		0.828005	2.92895
0.828005	5.13692	0.828005	3.48362	0.828005	2.99524			0.828005	2.92895	0.828005	3.04131											0.835205	3.04033		0.835205	3.48234		0.835205	2.99504		0.835205	2.92828
0.835205	5.1456	0.835205	3.48234	0.835205	2.99504			0.835205	2.92828	0.835205	3.04033											0.842405	3.03924		0.842405	3.48103		0.842405	2.99468		0.842405	2.9279
0.842405	5.15489	0.842405	3.48103	0.842405	2.99468			0.842405	2.9279	0.842405	3.03924											0.849605	3.03812		0.849605	3.47981		0.849605	2.99415		0.849605	2.92779
0.849605	5.16488	0.849605	3.47981	0.849605	2.99415			0.849605	2.92779	0.849605	3.03812											0.856805	3.03709		0.856805	3.47879		0.856805	2.99346		0.856805	2.92791
0.856805	5.17562	0.856805	3.47879	0.856805	2.99346			0.856805	2.92791	0.856805	3.03709											0.864006	3.0362		0.864006	3.47804		0.864006	2.9927		0.864006	2.92814
0.864006	5.18711	0.864006	3.47804	0.864006	2.9927			0.864006	2.92814	0.864006	3.0362											0.871206	3.03548		0.871206	3.47756		0.871206	2.99192		0.871206	2.92836
0.871206	5.19929	0.871206	3.47756	0.871206	2.99192			0.871206	2.92836	0.871206	3.03548											0.878406	3.03493		0.878406	3.47734		0.878406	2.99124		0.878406	2.92847
0.878406	5.212	0.878406	3.47734	0.878406	2.99124			0.878406	2.92847	0.878406	3.03493											0.885606	3.03452		0.885606	3.47735		0.885606	2.99069		0.885606	2.92836
0.885606	5.22504	0.885606	3.47735	0.885606	2.99069			0.885606	2.92836	0.885606	3.03452											0.892806	3.03419		0.892806	3.47753		0.892806	2.99028		0.892806	2.928
0.892806	5.23816	0.892806	3.47753	0.892806	2.99028			0.892806	2.928	0.892806	3.03419											0.900006	3.03385		0.900006	3.47781		0.900006	2.98998		0.900006	2.92734
0.900006	5.25111	0.900006	3.47781	0.900006	2.98998			0.900006	2.92734	0.900006	3.03385											0.907206	3.03342		0.907206	3.47809		0.907206	2.98976		0.907206	2.92642
0.907206	5.26366	0.907206	3.47809	0.907206	2.98976			0.907206	2.92642	0.907206	3.03342											0.914406	3.03286		0.914406	3.47831		0.914406	2.98956		0.914406	2.92532
0.914406	5.27561	0.914406	3.47831	0.914406	2.98956			0.914406	2.92532	0.914406	3.03286											0.921606	3.03215		0.921606	3.4784		0.921606	2.98934		0.921606	2.92413
0.921606	5.28686	0.921606	3.4784	0.921606	2.98934			0.921606	2.92413	0.921606	3.03215											0.928806	3.03131		0.928806	3.47834		0.928806	2.9891		0.928806	2.92294
0.928806	5.29731	0.928806	3.47834	0.928806	2.9891			0.928806	2.92294	0.928806	3.03131											0.936006	3.03036		0.936006	3.47813		0.936006	2.98887		0.936006	2.92181
0.936006	5.30698	0.936006	3.47813	0.936006	2.98887			0.936006	2.92181	0.936006	3.03036											0.943206	3.02934		0.943206	3.47781		0.943206	2.98868		0.943206	2.92081
0.943206	5.31588	0.943206	3.47781	0.943206	2.98868			0.943206	2.92081	0.943206	3.02934											0.950406	3.02829		0.950406	3.47737		0.950406	2.98856		0.950406	2.91995
0.950406	5.32407	0.950406	3.47737	0.950406	2.98856			0.950406	2.91995	0.950406	3.02829											0.957606	3.02724		0.957606	3.47685		0.957606	2.98854		0.957606	2.91926
0.957606	5.3316	0.957606	3.47685	0.957606	2.98854			0.957606	2.91926	0.957606	3.02724											0.964806	3.02625		0.964806	3.47627		0.964806	2.98861		0.964806	2.9187
0.964806	5.33856	0.964806	3.47627	0.964806	2.98861			0.964806	2.9187	0.964806	3.02625											0.972006	3.02536		0.972006	3.4757		0.972006	2.98873		0.972006	2.91822
0.972006	5.34505	0.972006	3.4757	0.972006	2.98873			0.972006	2.91822	0.972006	3.02536											0.979206	3.0246		0.979206	3.47515		0.979206	2.98887		0.979206	2.91777
0.979206	5.35116	0.979206	3.47515	0.979206	2.98887			0.979206	2.91777	0.979206	3.0246											0.986406	3.02399		0.986406	3.47466		0.986406	2.98896		0.986406	2.91729
0.986406	5.35701	0.986406	3.47466	0.986406	2.98896			0.986406	2.91729	0.986406	3.02399											0.993606	3.02355		0.993606	3.47428		0.993606	2.98896		0.993606	2.91674
0.993606	5.3627	0.993606	3.47428	0.993606	2.98896			0.993606	2.91674	0.993606	3.02355											1.00081	3.02325		1.00081	3.47402		1.00081	2.98883		1.00081	2.91608
1.00081	5.36831	1.00081	3.47402	1.00081	2.98883			1.00081	2.91608	1.00081	3.02325											1.00801	3.02308		1.00801	3.47392		1.00801	2.98858		1.00801	2.91532
1.00801	5.37396	1.00801	3.47392	1.00801	2.98858			1.00801	2.91532	1.00801	3.02308											1.01521	3.02302		1.01521	3.47396		1.01521	2.98826		1.01521	2.91445
1.01521	5.37974	1.01521	3.47396	1.01521	2.98826			1.01521	2.91445	1.01521	3.02302											1.02241	3.023		1.02241	3.47412		1.02241	2.98793		1.02241	2.9135
1.02241	5.38575	1.02241	3.47412	1.02241	2.98793			1.02241	2.9135	1.02241	3.023											1.02961	3.02296		1.02961	3.47432		1.02961	2.98764		1.02961	2.91253
1.02961	5.39208	1.02961	3.47432	1.02961	2.98764			1.02961	2.91253	1.02961	3.02296											1.03681	3.02281		1.03681	3.47452		1.03681	2.98742		1.03681	2.91155
1.03681	5.39883	1.03681	3.47452	1.03681	2.98742			1.03681	2.91155	1.03681	3.02281											1.04401	3.02249		1.04401	3.47464		1.04401	2.98729		1.04401	2.91063
1.04401	5.40611	1.04401	3.47464	1.04401	2.98729			1.04401	2.91063	1.04401	3.02249											1.05121	3.02196		1.05121	3.47464		1.05121	2.98728		1.05121	2.9098
1.05121	5.41408	1.05121	3.47464	1.05121	2.98728			1.05121	2.9098	1.05121	3.02196											1.05841	3.02117		1.05841	3.47444		1.05841	2.98735		1.05841	2.9091
1.05841	5.42287	1.05841	3.47444	1.05841	2.98735			1.05841	2.9091	1.05841	3.02117											1.06561	3.02017		1.06561	3.47404		1.06561	2.9875		1.06561	2.90855
1.06561	5.43259	1.06561	3.47404	1.06561	2.9875			1.06561	2.90855	1.06561	3.02017											1.07281	3.019		1.07281	3.47343		1.07281	2.98769		1.07281	2.90815
1.07281	5.44334	1.07281	3.47343	1.07281	2.98769			1.07281	2.90815	1.07281	3.019											1.08001	3.01772		1.08001	3.47267		1.08001	2.98792		1.08001	2.90787
1.08001	5.45515	1.08001	3.47267	1.08001	2.98792			1.08001	2.90787	1.08001	3.01772											1.08721	3.01642		1.08721	3.47182		1.08721	2.98818		1.08721	2.90768
1.08721	5.46802	1.08721	3.47182	1.08721	2.98818			1.08721	2.90768	1.08721	3.01642											1.09441	3.01524		1.09441	3.4709		1.09441	2.98846		1.09441	2.90755
1.09441	5.48198	1.09441	3.4709	1.09441	2.98846			1.09441	2.90755	1.09441	3.01524											1.10161	3.01425		1.10161	3.46994		1.10161	2.98873		1.10161	2.90744
1.10161	5.49697	1.10161	3.46994	1.10161	2.98873			1.10161	2.90744	1.10161	3.01425											1.10881	3.01357		1.10881	3.46895		1.10881	2.98895		1.10881	2.90731
1.10881	5.51297	1.10881	3.46895	1.10881	2.98895			1.10881	2.90731	1.10881	3.01357											1.11601	3.01323		1.11601	3.46796		1.11601	2.98902		1.11601	2.90708
1.11601	5.52997	1.11601	3.46796	1.11601	2.98902			1.11601	2.90708	1.11601	3.01323											1.12321	3.01319		1.12321	3.46697		1.12321	2.98894		1.12321	2.90677
1.12321	5.54805	1.12321	3.46697	1.12321	2.98894			1.12321	2.90677	1.12321	3.01319											1.13041	3.01343		1.13041	3.46598		1.13041	2.98862		1.13041	2.90632
1.13041	5.56731	1.13041	3.46598	1.13041	2.98862			1.13041	2.90632	1.13041	3.01343											1.13761	3.01384		1.13761	3.46498		1.13761	2.98807		1.13761	2.90571
1.13761	5.58791	1.13761	3.46498	1.13761	2.98807			1.13761	2.90571	1.13761	3.01384											1.14481	3.0143		1.14481	3.46398		1.14481	2.98726		1.14481	2.90492
1.14481	5.61004	1.14481	3.46398	1.14481	2.98726			1.14481	2.90492	1.14481	3.0143											1.15201	3.01472		1.15201	3.46305		1.15201	2.98623		1.15201	2.90392
1.15201	5.63391	1.15201	3.46305	1.15201	2.98623			1.15201	2.90392	1.15201	3.01472											1.15921	3.01499		1.15921	3.46225		1.15921	2.98505		1.15921	2.90267
1.15921	5.65972	1.15921	3.46225	1.15921	2.98505			1.15921	2.90267	1.15921	3.01499											1.16641	3.01504		1.16641	3.46166		1.16641	2.98383		1.16641	2.90119
1.16641	5.68763	1.16641	3.46166	1.16641	2.98383			1.16641	2.90119	1.16641	3.01504											1.17361	3.01484		1.17361	3.46133		1.17361	2.98264		1.17361	2.89956
1.17361	5.71776	1.17361	3.46133	1.17361	2.98264			1.17361	2.89956	1.17361	3.01484											1.18081	3.0144		1.18081	3.46127		1.18081	2.98155		1.18081	2.89785
1.18081	5.75021	1.18081	3.46127	1.18081	2.98155			1.18081	2.89785	1.18081	3.0144											1.18801	3.01378		1.18801	3.46147		1.18801	2.98061		1.18801	2.89621
1.18801	5.78499	1.18801	3.46147	1.18801	2.98061			1.18801	2.89621	1.18801	3.01378											1.19521	3.01307		1.19521	3.46188		1.19521	2.97982		1.19521	2.89472
1.19521	5.82216	1.19521	3.46188	1.19521	2.97982			1.19521	2.89472	1.19521	3.01307											1.20241	3.01234		1.20241	3.46242		1.20241	2.97918		1.20241	2.89348
1.20241	5.86174	1.20241	3.46242	1.20241	2.97918			1.20241	2.89348	1.20241	3.01234											1.20961	3.01165		1.20961	3.46299		1.20961	2.97866		1.20961	2.89255
1.20961	5.90373	1.20961	3.46299	1.20961	2.97866			1.20961	2.89255	1.20961	3.01165											1.21681	3.01101		1.21681	3.46349		1.21681	2.97824		1.21681	2.89196
1.21681	5.94822	1.21681	3.46349	1.21681	2.97824			1.21681	2.89196	1.21681	3.01101											1.22401	3.01043		1.22401	3.46388		1.22401	2.97789		1.22401	2.89167
1.22401	5.99533	1.22401	3.46388	1.22401	2.97789			1.22401	2.89167	1.22401	3.01043											1.23121	3.00987		1.23121	3.46408		1.23121	2.97757		1.23121	2.89159
1.23121	6.0452	1.23121	3.46408	1.23121	2.97757			1.23121	2.89159	1.23121	3.00987											1.23841	3.00933		1.23841	3.46409		1.23841	2.97727		1.23841	2.89165
1.23841	6.09801	1.23841	3.46409	1.23841	2.97727			1.23841	2.89165	1.23841	3.00933											1.24561	3.00876		1.24561	3.46392		1.24561	2.977		1.24561	2.89175
1.24561	6.15388	1.24561	3.46392	1.24561	2.977			1.24561	2.89175	1.24561	3.00876											1.25281	3.00814		1.25281	3.46358		1.25281	2.97675		1.25281	2.89186
1.25281	6.21292	1.25281	3.46358	1.25281	2.97675			1.25281	2.89186	1.25281	3.00814											1.26001	3.00742		1.26001	3.46312		1.26001	2.97653		1.26001	2.89195
1.26001	6.27517	1.26001	3.46312	1.26001	2.97653			1.26001	2.89195	1.26001	3.00742											1.26721	3.00664		1.26721	3.46254		1.26721	2.97636		1.26721	2.89205
1.26721	6.34058	1.26721	3.46254	1.26721	2.97636			1.26721	2.89205	1.26721	3.00664											1.27441	3.00582		1.27441	3.46186		1.27441	2.97621		1.27441	2.89213
1.27441	6.40906	1.27441	3.46186	1.27441	2.97621			1.27441	2.89213	1.27441	3.00582											1.28161	3.00503		1.28161	3.46106		1.28161	2.97609		1.28161	2.89218
1.28161	6.4804	1.28161	3.46106	1.28161	2.97609			1.28161	2.89218	1.28161	3.00503											1.28881	3.00431		1.28881	3.46018		1.28881	2.97595		1.28881	2.89217
1.28881	6.55438	1.28881	3.46018	1.28881	2.97595			1.28881	2.89217	1.28881	3.00431											1.29601	3.00369		1.29601	3.45927		1.29601	2.97578		1.29601	2.89208
1.29601	6.6307	1.29601	3.45927	1.29601	2.97578			1.29601	2.89208	1.29601	3.00369											1.30321	3.00316		1.30321	3.4584		1.30321	2.97554		1.30321	2.89184
1.30321	6.70902	1.30321	3.4584	1.30321	2.97554			1.30321	2.89184	1.30321	3.00316											1.31041	3.00272		1.31041	3.45762		1.31041	2.97523		1.31041	2.89143
1.31041	6.78899	1.31041	3.45762	1.31041	2.97523			1.31041	2.89143	1.31041	3.00272											1.31761	3.00237		1.31761	3.45698		1.31761	2.97482		1.31761	2.89084
1.31761	6.87015	1.31761	3.45698	1.31761	2.97482			1.31761	2.89084	1.31761	3.00237											1.32481	3.00211		1.32481	3.45652		1.32481	2.97432		1.32481	2.89007
1.32481	6.952	1.32481	3.45652	1.32481	2.97432			1.32481	2.89007	1.32481	3.00211											1.33201	3.0019		1.33201	3.45627		1.33201	2.97372		1.33201	2.88921
1.33201	7.03393	1.33201	3.45627	1.33201	2.97372			1.33201	2.88921	1.33201	3.0019											1.33921	3.00171		1.33921	3.45623		1.33921	2.97308		1.33921	2.88834
1.33921	7.11529	1.33921	3.45623	1.33921	2.97308			1.33921	2.88834	1.33921	3.00171											1.34641	3.00155		1.34641	3.45641		1.34641	2.97243		1.34641	2.88755
1.34641	7.19536	1.34641	3.45641	1.34641	2.97243			1.34641	2.88755	1.34641	3.00155											1.35361	3.0014		1.35361	3.45671		1.35361	2.97183		1.35361	2.88688
1.35361	7.27346	1.35361	3.45671	1.35361	2.97183			1.35361	2.88688	1.35361	3.0014											1.36081	3.00127		1.36081	3.4571		1.36081	2.97129		1.36081	2.88636
1.36081	7.34894	1.36081	3.4571	1.36081	2.97129			1.36081	2.88636	1.36081	3.00127											1.36801	3.00116		1.36801	3.45753		1.36801	2.97082		1.36801	2.886
1.36801	7.42123	1.36801	3.45753	1.36801	2.97082			1.36801	2.886	1.36801	3.00116											1.37521	3.00106		1.37521	3.45792		1.37521	2.97043		1.37521	2.88578
1.37521	7.48996	1.37521	3.45792	1.37521	2.97043			1.37521	2.88578	1.37521	3.00106											1.38241	3.00091		1.38241	3.45821		1.38241	2.97012		1.38241	2.88568
1.38241	7.55489	1.38241	3.45821	1.38241	2.97012			1.38241	2.88568	1.38241	3.00091											1.38961	3.00072		1.38961	3.45837		1.38961	2.96984		1.38961	2.88569
1.38961	7.61594	1.38961	3.45837	1.38961	2.96984			1.38961	2.88569	1.38961	3.00072											1.39681	3.00047		1.39681	3.45833		1.39681	2.96961		1.39681	2.88575
1.39681	7.67319	1.39681	3.45833	1.39681	2.96961			1.39681	2.88575	1.39681	3.00047											1.40401	3.0002		1.40401	3.4581		1.40401	2.96934		1.40401	2.88587
1.40401	7.72673	1.40401	3.4581	1.40401	2.96934			1.40401	2.88587	1.40401	3.0002											1.41121	2.9999		1.41121	3.45768		1.41121	2.96907		1.41121	2.88603
1.41121	7.77671	1.41121	3.45768	1.41121	2.96907			1.41121	2.88603	1.41121	2.9999											1.41841	2.99962		1.41841	3.45711		1.41841	2.96876		1.41841	2.88622
1.41841	7.82325	1.41841	3.45711	1.41841	2.96876			1.41841	2.88622	1.41841	2.99962											1.42561	2.99937		1.42561	3.45644		1.42561	2.96844		1.42561	2.88642
1.42561	7.86635	1.42561	3.45644	1.42561	2.96844			1.42561	2.88642	1.42561	2.99937											1.43281	2.99919		1.43281	3.45572		1.43281	2.9681		1.43281	2.88656
1.43281	7.90598	1.43281	3.45572	1.43281	2.9681			1.43281	2.88656	1.43281	2.99919											1.44001	2.99909		1.44001	3.45501		1.44001	2.96774		1.44001	2.8866
1.44001	7.942	1.44001	3.45501	1.44001	2.96774			1.44001	2.8866	1.44001	2.99909											1.44721	2.99905		1.44721	3.45435		1.44721	2.96737		1.44721	2.88647
1.44721	7.97418	1.44721	3.45435	1.44721	2.96737			1.44721	2.88647	1.44721	2.99905											1.45441	2.99906		1.45441	3.45376		1.45441	2.96698		1.45441	2.88618
1.45441	8.00227	1.45441	3.45376	1.45441	2.96698			1.45441	2.88618	1.45441	2.99906											1.46161	2.99904		1.46161	3.45323		1.46161	2.96658		1.46161	2.8857
1.46161	8.02598	1.46161	3.45323	1.46161	2.96658			1.46161	2.8857	1.46161	2.99904											1.46881	2.99892		1.46881	3.45271		1.46881	2.96615		1.46881	2.88505
1.46881	8.04496	1.46881	3.45271	1.46881	2.96615			1.46881	2.88505	1.46881	2.99892											1.47601	2.99863		1.47601	3.45218		1.47601	2.9657		1.47601	2.88424
1.47601	8.0589	1.47601	3.45218	1.47601	2.9657			1.47601	2.88424	1.47601	2.99863											1.48321	2.99816		1.48321	3.45161		1.48321	2.96522		1.48321	2.88333
1.48321	8.06744	1.48321	3.45161	1.48321	2.96522			1.48321	2.88333	1.48321	2.99816											1.49041	2.99751		1.49041	3.45098		1.49041	2.96475		1.49041	2.88236
1.49041	8.07021	1.49041	3.45098	1.49041	2.96475			1.49041	2.88236	1.49041	2.99751											1.49761	2.99674		1.49761	3.4503		1.49761	2.96428		1.49761	2.88137
1.49761	8.06684	1.49761	3.4503	1.49761	2.96428			1.49761	2.88137	1.49761	2.99674											1.50481	2.99592		1.50481	3.44959		1.50481	2.96383		1.50481	2.88042
1.50481	8.05699	1.50481	3.44959	1.50481	2.96383			1.50481	2.88042	1.50481	2.99592											1.51201	2.99516		1.51201	3.44889		1.51201	2.96341		1.51201	2.87953
1.51201	8.0404	1.51201	3.44889	1.51201	2.96341			1.51201	2.87953	1.51201	2.99516											1.51921	2.99455		1.51921	3.44822		1.51921	2.96299		1.51921	2.8787
1.51921	8.01692	1.51921	3.44822	1.51921	2.96299			1.51921	2.8787	1.51921	2.99455											1.52641	2.99414		1.52641	3.44763		1.52641	2.96257		1.52641	2.87799
1.52641	7.98653	1.52641	3.44763	1.52641	2.96257			1.52641	2.87799	1.52641	2.99414											1.53361	2.99395		1.53361	3.44712		1.53361	2.96213		1.53361	2.87743
1.53361	7.94944	1.53361	3.44712	1.53361	2.96213			1.53361	2.87743	1.53361	2.99395											1.54081	2.99396		1.54081	3.44673		1.54081	2.96167		1.54081	2.87705
1.54081	7.90603	1.54081	3.44673	1.54081	2.96167			1.54081	2.87705	1.54081	2.99396											1.54801	2.99407		1.54801	3.44646		1.54801	2.96118		1.54801	2.87687
1.54801	7.85685	1.54801	3.44646	1.54801	2.96118			1.54801	2.87687	1.54801	2.99407											1.55521	2.9942		1.55521	3.44631		1.55521	2.96064		1.55521	2.87688
1.55521	7.80255	1.55521	3.44631	1.55521	2.96064			1.55521	2.87688	1.55521	2.9942											1.56241	2.99425		1.56241	3.4462		1.56241	2.9601		1.56241	2.87705
1.56241	7.74385	1.56241	3.4462	1.56241	2.9601			1.56241	2.87705	1.56241	2.99425											1.56961	2.99414		1.56961	3.44607		1.56961	2.95962		1.56961	2.87734
1.56961	7.68151	1.56961	3.44607	1.56961	2.95962			1.56961	2.87734	1.56961	2.99414											1.57681	2.99384		1.57681	3.4458		1.57681	2.95926		1.57681	2.87766
1.57681	7.61621	1.57681	3.4458	1.57681	2.95926			1.57681	2.87766	1.57681	2.99384											1.58401	2.99333		1.58401	3.44531		1.58401	2.95906		1.58401	2.87794
1.58401	7.54866	1.58401	3.44531	1.58401	2.95906			1.58401	2.87794	1.58401	2.99333											1.59121	2.99269		1.59121	3.44447		1.59121	2.95907		1.59121	2.8781
1.59121	7.47943	1.59121	3.44447	1.59121	2.95907			1.59121	2.8781	1.59121	2.99269											1.59841	2.99195		1.59841	3.44317		1.59841	2.95931		1.59841	2.87806
1.59841	7.40906	1.59841	3.44317	1.59841	2.95931			1.59841	2.87806	1.59841	2.99195											1.60561	2.99122		1.60561	3.44139		1.60561	2.95978		1.60561	2.87777
1.60561	7.33803	1.60561	3.44139	1.60561	2.95978			1.60561	2.87777	1.60561	2.99122											1.61281	2.99054		1.61281	3.43922		1.61281	2.96044		1.61281	2.87724
1.61281	7.26679	1.61281	3.43922	1.61281	2.96044			1.61281	2.87724	1.61281	2.99054											1.62001	2.99002		1.62001	3.43685		1.62001	2.96123		1.62001	2.87651
1.62001	7.19583	1.62001	3.43685	1.62001	2.96123			1.62001	2.87651	1.62001	2.99002											1.62721	2.98967		1.62721	3.43455		1.62721	2.96206		1.62721	2.87563
1.62721	7.12559	1.62721	3.43455	1.62721	2.96206			1.62721	2.87563	1.62721	2.98967											1.63441	2.98952		1.63441	3.43259		1.63441	2.96285		1.63441	2.8747
1.63441	7.0565	1.63441	3.43259	1.63441	2.96285			1.63441	2.8747	1.63441	2.98952											1.64161	2.98955		1.64161	3.43126		1.64161	2.96353		1.64161	2.8738
1.64161	6.98897	1.64161	3.43126	1.64161	2.96353			1.64161	2.8738	1.64161	2.98955											1.64881	2.98973		1.64881	3.43074		1.64881	2.96404		1.64881	2.87304
1.64881	6.92335	1.64881	3.43074	1.64881	2.96404			1.64881	2.87304	1.64881	2.98973											1.65601	2.99001		1.65601	3.43115		1.65601	2.96435		1.65601	2.87251
1.65601	6.85996	1.65601	3.43115	1.65601	2.96435			1.65601	2.87251	1.65601	2.99001											1.66321	2.99037		1.66321	3.43243		1.66321	2.96446		1.66321	2.87223
1.66321	6.79905	1.66321	3.43243	1.66321	2.96446			1.66321	2.87223	1.66321	2.99037											1.67041	2.99076		1.67041	3.43444		1.67041	2.96437		1.67041	2.87225
1.67041	6.74071	1.67041	3.43444	1.67041	2.96437			1.67041	2.87225	1.67041	2.99076											1.67761	2.99118		1.67761	3.43684		1.67761	2.96412		1.67761	2.87255
1.67761	6.685	1.67761	3.43684	1.67761	2.96412			1.67761	2.87255	1.67761	2.99118											1.68481	2.99159		1.68481	3.43932		1.68481	2.96372		1.68481	2.87308
1.68481	6.63192	1.68481	3.43932	1.68481	2.96372			1.68481	2.87308	1.68481	2.99159											1.69201	2.99199		1.69201	3.44155		1.69201	2.96321		1.69201	2.87374
1.69201	6.58146	1.69201	3.44155	1.69201	2.96321			1.69201	2.87374	1.69201	2.99199											1.69921	2.99239		1.69921	3.44331		1.69921	2.96263		1.69921	2.87444
1.69921	6.53357	1.69921	3.44331	1.69921	2.96263			1.69921	2.87444	1.69921	2.99239											1.70641	2.99277		1.70641	3.44448		1.70641	2.96197		1.70641	2.87504
1.70641	6.48816	1.70641	3.44448	1.70641	2.96197			1.70641	2.87504	1.70641	2.99277											1.71361	2.99316		1.71361	3.44499		1.71361	2.96128		1.71361	2.87546
1.71361	6.44513	1.71361	3.44499	1.71361	2.96128			1.71361	2.87546	1.71361	2.99316											1.72081	2.99354		1.72081	3.44493		1.72081	2.96055		1.72081	2.87561
1.72081	6.40435	1.72081	3.44493	1.72081	2.96055			1.72081	2.87561	1.72081	2.99354											1.72801	2.99386		1.72801	3.44441		1.72801	2.95981		1.72801	2.87547
1.72801	6.3657	1.72801	3.44441	1.72801	2.95981			1.72801	2.87547	1.72801	2.99386											1.73521	2.9941		1.73521	3.44365		1.73521	2.95911		1.73521	2.87502
1.73521	6.32906	1.73521	3.44365	1.73521	2.95911			1.73521	2.87502	1.73521	2.9941											1.74241	2.99422		1.74241	3.44282		1.74241	2.95851		1.74241	2.87434
1.74241	6.29427	1.74241	3.44282	1.74241	2.95851			1.74241	2.87434	1.74241	2.99422											1.74961	2.9942		1.74961	3.44207		1.74961	2.95805		1.74961	2.8735
1.74961	6.26119	1.74961	3.44207	1.74961	2.95805			1.74961	2.8735	1.74961	2.9942											1.75681	2.99403		1.75681	3.4415		1.75681	2.95777		1.75681	2.87262
1.75681	6.2297	1.75681	3.4415	1.75681	2.95777			1.75681	2.87262	1.75681	2.99403											1.76401	2.99371		1.76401	3.44107		1.76401	2.95769		1.76401	2.87181
1.76401	6.1997	1.76401	3.44107	1.76401	2.95769			1.76401	2.87181	1.76401	2.99371											1.77121	2.99326		1.77121	3.44074		1.77121	2.95778		1.77121	2.87114
1.77121	6.17117	1.77121	3.44074	1.77121	2.95778			1.77121	2.87114	1.77121	2.99326											1.77841	2.99274		1.77841	3.44045		1.77841	2.95801		1.77841	2.87067
1.77841	6.14412	1.77841	3.44045	1.77841	2.95801			1.77841	2.87067	1.77841	2.99274											1.78561	2.99224		1.78561	3.44008		1.78561	2.9583		1.78561	2.87044
1.78561	6.1186	1.78561	3.44008	1.78561	2.9583			1.78561	2.87044	1.78561	2.99224											1.79281	2.99181		1.79281	3.43956		1.79281	2.95855		1.79281	2.87043
1.79281	6.09462	1.79281	3.43956	1.79281	2.95855			1.79281	2.87043	1.79281	2.99181											1.80001	2.99156		1.80001	3.43885		1.80001	2.95869		1.80001	2.87061
1.80001	6.07226	1.80001	3.43885	1.80001	2.95869			1.80001	2.87061	1.80001	2.99156											1.80721	2.99153		1.80721	3.43794		1.80721	2.95866		1.80721	2.87093
1.80721	6.05148	1.80721	3.43794	1.80721	2.95866			1.80721	2.87093	1.80721	2.99153											1.81441	2.99177		1.81441	3.43692		1.81441	2.95845		1.81441	2.87131
1.81441	6.03228	1.81441	3.43692	1.81441	2.95845			1.81441	2.87131	1.81441	2.99177											1.82161	2.99231		1.82161	3.43587		1.82161	2.95808		1.82161	2.87173
1.82161	6.0146	1.82161	3.43587	1.82161	2.95808			1.82161	2.87173	1.82161	2.99231											1.82881	2.99312		1.82881	3.43494		1.82881	2.95762		1.82881	2.87217
1.82881	5.99835	1.82881	3.43494	1.82881	2.95762			1.82881	2.87217	1.82881	2.99312											1.83601	2.99414		1.83601	3.43422		1.83601	2.95717		1.83601	2.87263
1.83601	5.98342	1.83601	3.43422	1.83601	2.95717			1.83601	2.87263	1.83601	2.99414											1.84321	2.99529		1.84321	3.43381		1.84321	2.95683		1.84321	2.87305
1.84321	5.96966	1.84321	3.43381	1.84321	2.95683			1.84321	2.87305	1.84321	2.99529											1.85041	2.99647		1.85041	3.43375		1.85041	2.95672		1.85041	2.87344
1.85041	5.95695	1.85041	3.43375	1.85041	2.95672			1.85041	2.87344	1.85041	2.99647											1.85761	2.99758		1.85761	3.43403		1.85761	2.95689		1.85761	2.8738
1.85761	5.94516	1.85761	3.43403	1.85761	2.95689			1.85761	2.8738	1.85761	2.99758											1.86481	2.99854		1.86481	3.43458		1.86481	2.95738		1.86481	2.87417
1.86481	5.93423	1.86481	3.43458	1.86481	2.95738			1.86481	2.87417	1.86481	2.99854											1.87201	2.99932		1.87201	3.43529		1.87201	2.95817		1.87201	2.87455
1.87201	5.92405	1.87201	3.43529	1.87201	2.95817			1.87201	2.87455	1.87201	2.99932											1.87921	2.99989		1.87921	3.43603		1.87921	2.95922		1.87921	2.87493
1.87921	5.91448	1.87921	3.43603	1.87921	2.95922			1.87921	2.87493	1.87921	2.99989											1.88641	3.00027		1.88641	3.43667		1.88641	2.96041		1.88641	2.87531
1.88641	5.90543	1.88641	3.43667	1.88641	2.96041			1.88641	2.87531	1.88641	3.00027											1.89361	3.0005		1.89361	3.43701		1.89361	2.96163		1.89361	2.87569
1.89361	5.89674	1.89361	3.43701	1.89361	2.96163			1.89361	2.87569	1.89361	3.0005											1.90081	3.00063		1.90081	3.43689		1.90081	2.96276		1.90081	2.87606
1.90081	5.88835	1.90081	3.43689	1.90081	2.96276			1.90081	2.87606	1.90081	3.00063											1.90801	3.00071		1.90801	3.43618		1.90801	2.96369		1.90801	2.87645
1.90801	5.88022	1.90801	3.43618	1.90801	2.96369			1.90801	2.87645	1.90801	3.00071											1.91521	3.0008		1.91521	3.43481		1.91521	2.96439		1.91521	2.87682
1.91521	5.87233	1.91521	3.43481	1.91521	2.96439			1.91521	2.87682	1.91521	3.0008											1.92241	3.0009		1.92241	3.43279		1.92241	2.96482		1.92241	2.87714
1.92241	5.86469	1.92241	3.43279	1.92241	2.96482			1.92241	2.87714	1.92241	3.0009											1.92961	3.00101		1.92961	3.43019		1.92961	2.96502		1.92961	2.8774
1.92961	5.85726	1.92961	3.43019	1.92961	2.96502			1.92961	2.8774	1.92961	3.00101											1.93681	3.00112		1.93681	3.42717		1.93681	2.96503		1.93681	2.87758
1.93681	5.85008	1.93681	3.42717	1.93681	2.96503			1.93681	2.87758	1.93681	3.00112											1.94401	3.00124		1.94401	3.4239		1.94401	2.96493		1.94401	2.87768
1.94401	5.84316	1.94401	3.4239	1.94401	2.96493			1.94401	2.87768	1.94401	3.00124											1.95121	3.00139		1.95121	3.42059		1.95121	2.96478		1.95121	2.87769
1.95121	5.83653	1.95121	3.42059	1.95121	2.96478			1.95121	2.87769	1.95121	3.00139											1.95841	3.00156		1.95841	3.41744		1.95841	2.96465		1.95841	2.87761
1.95841	5.83019	1.95841	3.41744	1.95841	2.96465			1.95841	2.87761	1.95841	3.00156											1.96561	3.00177		1.96561	3.41461		1.96561	2.96459		1.96561	2.87745
1.96561	5.82408	1.96561	3.41461	1.96561	2.96459			1.96561	2.87745	1.96561	3.00177											1.97281	3.00204		1.97281	3.41219		1.97281	2.96461		1.97281	2.87723
1.97281	5.81819	1.97281	3.41219	1.97281	2.96461			1.97281	2.87723	1.97281	3.00204											1.98001	3.00234		1.98001	3.41024		1.98001	2.96474		1.98001	2.87699
1.98001	5.81251	1.98001	3.41024	1.98001	2.96474			1.98001	2.87699	1.98001	3.00234											1.98721	3.0027		1.98721	3.40873		1.98721	2.96494		1.98721	2.87675
1.98721	5.80702	1.98721	3.40873	1.98721	2.96494			1.98721	2.87675	1.98721	3.0027											1.99441	3.00311		1.99441	3.4076		1.99441	2.96522		1.99441	2.87652
1.99441	5.80177	1.99441	3.4076	1.99441	2.96522			1.99441	2.87652	1.99441	3.00311											2.00161	3.00356		2.00161	3.4068		2.00161	2.96552		2.00161	2.87632
2.00161	5.79674	2.00161	3.4068	2.00161	2.96552			2.00161	2.87632	2.00161	3.00356											2.00881	3.00401		2.00881	3.40622		2.00881	2.96584		2.00881	2.87618
2.00881	5.79196	2.00881	3.40622	2.00881	2.96584			2.00881	2.87618	2.00881	3.00401											2.01601	3.00447		2.01601	3.4058		2.01601	2.96613		2.01601	2.87611
2.01601	5.78741	2.01601	3.4058	2.01601	2.96613			2.01601	2.87611	2.01601	3.00447											2.02321	3.00492		2.02321	3.40545		2.02321	2.96637		2.02321	2.87615
2.02321	5.78306	2.02321	3.40545	2.02321	2.96637			2.02321	2.87615	2.02321	3.00492											2.03041	3.00538		2.03041	3.4051		2.03041	2.9665		2.03041	2.87625
2.03041	5.77885	2.03041	3.4051	2.03041	2.9665			2.03041	2.87625	2.03041	3.00538											2.03761	3.00584		2.03761	3.40471		2.03761	2.96652		2.03761	2.8764
2.03761	5.77468	2.03761	3.40471	2.03761	2.96652			2.03761	2.8764	2.03761	3.00584											2.04481	3.0063		2.04481	3.40423		2.04481	2.96645		2.04481	2.87657
2.04481	5.77049	2.04481	3.40423	2.04481	2.96645			2.04481	2.87657	2.04481	3.0063											2.05201	3.00673		2.05201	3.40365		2.05201	2.9663		2.05201	2.87674
2.05201	5.76624	2.05201	3.40365	2.05201	2.9663			2.05201	2.87674	2.05201	3.00673											2.05921	3.00708		2.05921	3.40298		2.05921	2.9661		2.05921	2.87691
2.05921	5.76192	2.05921	3.40298	2.05921	2.9661			2.05921	2.87691	2.05921	3.00708											2.06641	3.00735		2.06641	3.40227		2.06641	2.96585		2.06641	2.87707
2.06641	5.75757	2.06641	3.40227	2.06641	2.96585			2.06641	2.87707	2.06641	3.00735											2.07361	3.00752		2.07361	3.40161		2.07361	2.96554		2.07361	2.87722
2.07361	5.75324	2.07361	3.40161	2.07361	2.96554			2.07361	2.87722	2.07361	3.00752											2.08081	3.00757		2.08081	3.40114		2.08081	2.96519		2.08081	2.87738
2.08081	5.74901	2.08081	3.40114	2.08081	2.96519			2.08081	2.87738	2.08081	3.00757											2.08801	3.00747		2.08801	3.401		2.08801	2.9648		2.08801	2.87755
2.08801	5.74495	2.08801	3.401	2.08801	2.9648			2.08801	2.87755	2.08801	3.00747											2.09521	3.00724		2.09521	3.40125		2.09521	2.96437		2.09521	2.87775
2.09521	5.74108	2.09521	3.40125	2.09521	2.96437			2.09521	2.87775	2.09521	3.00724											2.10241	3.0069		2.10241	3.40192		2.10241	2.96389		2.10241	2.87799
2.10241	5.73737	2.10241	3.40192	2.10241	2.96389			2.10241	2.87799	2.10241	3.0069											2.10961	3.00648		2.10961	3.40296		2.10961	2.96336		2.10961	2.87828
2.10961	5.73376	2.10961	3.40296	2.10961	2.96336			2.10961	2.87828	2.10961	3.00648											2.11681	3.00601		2.11681	3.40423		2.11681	2.96283		2.11681	2.87863
2.11681	5.73016	2.11681	3.40423	2.11681	2.96283			2.11681	2.87863	2.11681	3.00601											2.12401	3.00552		2.12401	3.40553		2.12401	2.96239		2.12401	2.87899
2.12401	5.72651	2.12401	3.40553	2.12401	2.96239			2.12401	2.87899	2.12401	3.00552											2.13121	3.00507		2.13121	3.40663		2.13121	2.96207		2.13121	2.8793
2.13121	5.72279	2.13121	3.40663	2.13121	2.96207			2.13121	2.8793	2.13121	3.00507											2.13841	3.00469		2.13841	3.40733		2.13841	2.96192		2.13841	2.87951
2.13841	5.71897	2.13841	3.40733	2.13841	2.96192			2.13841	2.87951	2.13841	3.00469											2.14561	3.00446		2.14561	3.40748		2.14561	2.96191		2.14561	2.87961
2.14561	5.7151	2.14561	3.40748	2.14561	2.96191			2.14561	2.87961	2.14561	3.00446											2.15281	3.00441		2.15281	3.40704		2.15281	2.96199		2.15281	2.87958
2.15281	5.71119	2.15281	3.40704	2.15281	2.96199			2.15281	2.87958	2.15281	3.00441											2.16001	3.00458		2.16001	3.40604		2.16001	2.96212		2.16001	2.87939
2.16001	5.70731	2.16001	3.40604	2.16001	2.96212			2.16001	2.87939	2.16001	3.00458											2.16721	3.00497		2.16721	3.40463		2.16721	2.96221		2.16721	2.87908
2.16721	5.70349	2.16721	3.40463	2.16721	2.96221			2.16721	2.87908	2.16721	3.00497											2.17441	3.00559		2.17441	3.40299		2.17441	2.96221		2.17441	2.87864
2.17441	5.69977	2.17441	3.40299	2.17441	2.96221			2.17441	2.87864	2.17441	3.00559											2.18161	3.00643		2.18161	3.40127		2.18161	2.96207		2.18161	2.87812
2.18161	5.69614	2.18161	3.40127	2.18161	2.96207			2.18161	2.87812	2.18161	3.00643											2.18881	3.00744		2.18881	3.39964		2.18881	2.96178		2.18881	2.8776
2.18881	5.69262	2.18881	3.39964	2.18881	2.96178			2.18881	2.8776	2.18881	3.00744											2.19601	3.00851		2.19601	3.39818		2.19601	2.96137		2.19601	2.87713
2.19601	5.68923	2.19601	3.39818	2.19601	2.96137			2.19601	2.87713	2.19601	3.00851											2.20321	3.00952		2.20321	3.39695		2.20321	2.96094		2.20321	2.87677
2.20321	5.68594	2.20321	3.39695	2.20321	2.96094			2.20321	2.87677	2.20321	3.00952											2.21041	3.01035		2.21041	3.39595		2.21041	2.96056		2.21041	2.87653
2.21041	5.68278	2.21041	3.39595	2.21041	2.96056			2.21041	2.87653	2.21041	3.01035											2.21761	3.01093		2.21761	3.39518		2.21761	2.96033		2.21761	2.87641
2.21761	5.67975	2.21761	3.39518	2.21761	2.96033			2.21761	2.87641	2.21761	3.01093											2.22481	3.01121		2.22481	3.39462		2.22481	2.96028		2.22481	2.87638
2.22481	5.67684	2.22481	3.39462	2.22481	2.96028			2.22481	2.87638	2.22481	3.01121											2.23201	3.01118		2.23201	3.39427		2.23201	2.9604		2.23201	2.87644
2.23201	5.67407	2.23201	3.39427	2.23201	2.9604			2.23201	2.87644	2.23201	3.01118											2.23921	3.01083		2.23921	3.39413		2.23921	2.96064		2.23921	2.87654
2.23921	5.67144	2.23921	3.39413	2.23921	2.96064			2.23921	2.87654	2.23921	3.01083											2.24641	3.01022		2.24641	3.39414		2.24641	2.96092		2.24641	2.87666
2.24641	5.66892	2.24641	3.39414	2.24641	2.96092			2.24641	2.87666	2.24641	3.01022											2.25361	3.00942		2.25361	3.39429		2.25361	2.96116		2.25361	2.87675
2.25361	5.66651	2.25361	3.39429	2.25361	2.96116			2.25361	2.87675	2.25361	3.00942											2.26081	3.00853		2.26081	3.39447		2.26081	2.96129		2.26081	2.87677
2.26081	5.66419	2.26081	3.39447	2.26081	2.96129			2.26081	2.87677	2.26081	3.00853											2.26802	3.00763		2.26802	3.39459		2.26802	2.96126		2.26802	2.8767
2.26802	5.66197	2.26802	3.39459	2.26802	2.96126			2.26802	2.8767	2.26802	3.00763											2.27522	3.00677		2.27522	3.39457		2.27522	2.96103		2.27522	2.87654
2.27522	5.6599	2.27522	3.39457	2.27522	2.96103			2.27522	2.87654	2.27522	3.00677											2.28241	3.00597		2.28241	3.39433		2.28241	2.96063		2.28241	2.87626
2.28241	5.65799	2.28241	3.39433	2.28241	2.96063			2.28241	2.87626	2.28241	3.00597											2.28961	3.00523		2.28961	3.39383		2.28961	2.9601		2.28961	2.87587
2.28961	5.65624	2.28961	3.39383	2.28961	2.9601			2.28961	2.87587	2.28961	3.00523											2.29682	3.00457		2.29682	3.39311		2.29682	2.95949		2.29682	2.87535
2.29682	5.65461	2.29682	3.39311	2.29682	2.95949			2.29682	2.87535	2.29682	3.00457											2.30402	3.00397		2.30402	3.39225		2.30402	2.95885		2.30402	2.87469
2.30402	5.65309	2.30402	3.39225	2.30402	2.95885			2.30402	2.87469	2.30402	3.00397											2.31121	3.00344		2.31121	3.39138		2.31121	2.95821		2.31121	2.87389
2.31121	5.65167	2.31121	3.39138	2.31121	2.95821			2.31121	2.87389	2.31121	3.00344											2.31841	3.00295		2.31841	3.39062		2.31841	2.95758		2.31841	2.87296
2.31841	5.65038	2.31841	3.39062	2.31841	2.95758			2.31841	2.87296	2.31841	3.00295											2.32561	3.00251		2.32561	3.39006		2.32561	2.95693		2.32561	2.87194
2.32561	5.64923	2.32561	3.39006	2.32561	2.95693			2.32561	2.87194	2.32561	3.00251											2.33282	3.0021		2.33282	3.38977		2.33282	2.95628		2.33282	2.87088
2.33282	5.64826	2.33282	3.38977	2.33282	2.95628			2.33282	2.87088	2.33282	3.0021											2.34002	3.00172		2.34002	3.38973		2.34002	2.95563		2.34002	2.86985
2.34002	5.64749	2.34002	3.38973	2.34002	2.95563			2.34002	2.86985	2.34002	3.00172											2.34721	3.00137		2.34721	3.38985		2.34721	2.95497		2.34721	2.86889
2.34721	5.64699	2.34721	3.38985	2.34721	2.95497			2.34721	2.86889	2.34721	3.00137											2.35441	3.00101		2.35441	3.39004		2.35441	2.95436		2.35441	2.86802
2.35441	5.64681	2.35441	3.39004	2.35441	2.95436			2.35441	2.86802	2.35441	3.00101											2.36162	3.00063		2.36162	3.3902		2.36162	2.95383		2.36162	2.86725
2.36162	5.64699	2.36162	3.3902	2.36162	2.95383			2.36162	2.86725	2.36162	3.00063											2.36882	3.00022		2.36882	3.39029		2.36882	2.95345		2.36882	2.8666
2.36882	5.64749	2.36882	3.39029	2.36882	2.95345			2.36882	2.8666	2.36882	3.00022											2.37602	2.99978		2.37602	3.39021		2.37602	2.9533		2.37602	2.86601
2.37602	5.64826	2.37602	3.39021	2.37602	2.9533			2.37602	2.86601	2.37602	2.99978											2.38321	2.99931		2.38321	3.38996		2.38321	2.95342		2.38321	2.8654
2.38321	5.64923	2.38321	3.38996	2.38321	2.95342			2.38321	2.8654	2.38321	2.99931											2.39041	2.99883		2.39041	3.38954		2.39041	2.95382		2.39041	2.8647
2.39041	5.65029	2.39041	3.38954	2.39041	2.95382			2.39041	2.8647	2.39041	2.99883											2.39762	2.99838		2.39762	3.38903		2.39762	2.95447		2.39762	2.86383
2.39762	5.65135	2.39762	3.38903	2.39762	2.95447			2.39762	2.86383	2.39762	2.99838											2.40482	2.99799		2.40482	3.38848		2.40482	2.95535		2.40482	2.8628
2.40482	5.6523	2.40482	3.38848	2.40482	2.95535			2.40482	2.8628	2.40482	2.99799											2.41201	2.99768		2.41201	3.38792		2.41201	2.95634		2.41201	2.86164
2.41201	5.6531	2.41201	3.38792	2.41201	2.95634			2.41201	2.86164	2.41201	2.99768											2.41921	2.99747		2.41921	3.38736		2.41921	2.95733		2.41921	2.8604
2.41921	5.65371	2.41921	3.38736	2.41921	2.95733			2.41921	2.8604	2.41921	2.99747											2.42642	2.99734		2.42642	3.38678		2.42642	2.9582		2.42642	2.85919
2.42642	5.65417	2.42642	3.38678	2.42642	2.9582			2.42642	2.85919	2.42642	2.99734											2.43362	2.99727		2.43362	3.38614		2.43362	2.95885		2.43362	2.85805
2.43362	5.65454	2.43362	3.38614	2.43362	2.95885			2.43362	2.85805	2.43362	2.99727											2.44082	2.99723		2.44082	3.38545		2.44082	2.95922		2.44082	2.85711
2.44082	5.65493	2.44082	3.38545	2.44082	2.95922			2.44082	2.85711	2.44082	2.99723											2.44802	2.99715		2.44802	3.38471		2.44802	2.95928		2.44802	2.85642
2.44802	5.65544	2.44802	3.38471	2.44802	2.95928			2.44802	2.85642	2.44802	2.99715											2.45522	2.997		2.45522	3.38395		2.45522	2.95908		2.45522	2.85598
2.45522	5.65621	2.45522	3.38395	2.45522	2.95908			2.45522	2.85598	2.45522	2.997											2.46242	2.99676		2.46242	3.38324		2.46242	2.95863		2.46242	2.85572
2.46242	5.65731	2.46242	3.38324	2.46242	2.95863			2.46242	2.85572	2.46242	2.99676											2.46962	2.99643		2.46962	3.38266		2.46962	2.95801		2.46962	2.85557
2.46962	5.65882	2.46962	3.38266	2.46962	2.95801			2.46962	2.85557	2.46962	2.99643											2.47682	2.99604		2.47682	3.38227		2.47682	2.9573		2.47682	2.8554
2.47682	5.66073	2.47682	3.38227	2.47682	2.9573			2.47682	2.8554	2.47682	2.99604											2.48402	2.99561		2.48402	3.38211		2.48402	2.95661		2.48402	2.85516
2.48402	5.66301	2.48402	3.38211	2.48402	2.95661			2.48402	2.85516	2.48402	2.99561											2.49122	2.99515		2.49122	3.38218		2.49122	2.95601		2.49122	2.85475
2.49122	5.6656	2.49122	3.38218	2.49122	2.95601			2.49122	2.85475	2.49122	2.99515											2.49842	2.99473		2.49842	3.38245		2.49842	2.95553		2.49842	2.85416
2.49842	5.66841	2.49842	3.38245	2.49842	2.95553			2.49842	2.85416	2.49842	2.99473											2.50562	2.99437		2.50562	3.38284		2.50562	2.95516		2.50562	2.85335
2.50562	5.67135	2.50562	3.38284	2.50562	2.95516			2.50562	2.85335	2.50562	2.99437											2.51282	2.99408		2.51282	3.38325		2.51282	2.95485		2.51282	2.85236
2.51282	5.6743	2.51282	3.38325	2.51282	2.95485			2.51282	2.85236	2.51282	2.99408											2.52002	2.99386		2.52002	3.38357		2.52002	2.95459		2.52002	2.85124
2.52002	5.67715	2.52002	3.38357	2.52002	2.95459			2.52002	2.85124	2.52002	2.99386											2.52722	2.99364		2.52722	3.38375		2.52722	2.95435		2.52722	2.85008
2.52722	5.67976	2.52722	3.38375	2.52722	2.95435			2.52722	2.85008	2.52722	2.99364											2.53442	2.99338		2.53442	3.38377		2.53442	2.9541		2.53442	2.84897
2.53442	5.68209	2.53442	3.38377	2.53442	2.9541			2.53442	2.84897	2.53442	2.99338											2.54162	2.99303		2.54162	3.38365		2.54162	2.9538		2.54162	2.84793
2.54162	5.68408	2.54162	3.38365	2.54162	2.9538			2.54162	2.84793	2.54162	2.99303											2.54882	2.99256		2.54882	3.38344		2.54882	2.95343		2.54882	2.84703
2.54882	5.68574	2.54882	3.38344	2.54882	2.95343			2.54882	2.84703	2.54882	2.99256											2.55602	2.992		2.55602	3.38313		2.55602	2.95299		2.55602	2.84628
2.55602	5.68709	2.55602	3.38313	2.55602	2.95299			2.55602	2.84628	2.55602	2.992											2.56322	2.99134		2.56322	3.38277		2.56322	2.95249		2.56322	2.8457
2.56322	5.68818	2.56322	3.38277	2.56322	2.95249			2.56322	2.8457	2.56322	2.99134											2.57042	2.99059		2.57042	3.38237		2.57042	2.95199		2.57042	2.84527
2.57042	5.68911	2.57042	3.38237	2.57042	2.95199			2.57042	2.84527	2.57042	2.99059											2.57762	2.98981		2.57762	3.38198		2.57762	2.95149		2.57762	2.84498
2.57762	5.69001	2.57762	3.38198	2.57762	2.95149			2.57762	2.84498	2.57762	2.98981											2.58482	2.98907		2.58482	3.38165		2.58482	2.951		2.58482	2.84474
2.58482	5.69101	2.58482	3.38165	2.58482	2.951			2.58482	2.84474	2.58482	2.98907											2.59202	2.98843		2.59202	3.38138		2.59202	2.95053		2.59202	2.84453
2.59202	5.69224	2.59202	3.38138	2.59202	2.95053			2.59202	2.84453	2.59202	2.98843											2.59922	2.98793		2.59922	3.38119		2.59922	2.95008		2.59922	2.84433
2.59922	5.69378	2.59922	3.38119	2.59922	2.95008			2.59922	2.84433	2.59922	2.98793											2.60642	2.98758		2.60642	3.38109		2.60642	2.94965		2.60642	2.84415
2.60642	5.69562	2.60642	3.38109	2.60642	2.94965			2.60642	2.84415	2.60642	2.98758											2.61362	2.98737		2.61362	3.38112		2.61362	2.94926		2.61362	2.84398
2.61362	5.69774	2.61362	3.38112	2.61362	2.94926			2.61362	2.84398	2.61362	2.98737											2.62082	2.98731		2.62082	3.38128		2.62082	2.94883		2.62082	2.84382
2.62082	5.70003	2.62082	3.38128	2.62082	2.94883			2.62082	2.84382	2.62082	2.98731											2.62802	2.98739		2.62802	3.38154		2.62802	2.94836		2.62802	2.84368
2.62802	5.70235	2.62802	3.38154	2.62802	2.94836			2.62802	2.84368	2.62802	2.98739											2.63522	2.98759		2.63522	3.38184		2.63522	2.94778		2.63522	2.84361
2.63522	5.70453	2.63522	3.38184	2.63522	2.94778			2.63522	2.84361	2.63522	2.98759											2.64242	2.98786		2.64242	3.38212		2.64242	2.9471		2.64242	2.8436
2.64242	5.70642	2.64242	3.38212	2.64242	2.9471			2.64242	2.8436	2.64242	2.98786											2.64962	2.98815		2.64962	3.38232		2.64962	2.9463		2.64962	2.84362
2.64962	5.70794	2.64962	3.38232	2.64962	2.9463			2.64962	2.84362	2.64962	2.98815											2.65682	2.98845		2.65682	3.38243		2.65682	2.94537		2.65682	2.84365
2.65682	5.70905	2.65682	3.38243	2.65682	2.94537			2.65682	2.84365	2.65682	2.98845											2.66402	2.98871		2.66402	3.38245		2.66402	2.94435		2.66402	2.84361
2.66402	5.70979	2.66402	3.38245	2.66402	2.94435			2.66402	2.84361	2.66402	2.98871											2.67122	2.98891		2.67122	3.38241		2.67122	2.94326		2.67122	2.84343
2.67122	5.71021	2.67122	3.38241	2.67122	2.94326			2.67122	2.84343	2.67122	2.98891											2.67842	2.989		2.67842	3.38233		2.67842	2.94216		2.67842	2.8431
2.67842	5.71047	2.67842	3.38233	2.67842	2.94216			2.67842	2.8431	2.67842	2.989											2.68562	2.98896		2.68562	3.38226		2.68562	2.94112		2.68562	2.84264
2.68562	5.71069	2.68562	3.38226	2.68562	2.94112			2.68562	2.84264	2.68562	2.98896											2.69282	2.98879		2.69282	3.38224		2.69282	2.94017		2.69282	2.84207
2.69282	5.71101	2.69282	3.38224	2.69282	2.94017			2.69282	2.84207	2.69282	2.98879											2.70002	2.9885		2.70002	3.3823		2.70002	2.93937		2.70002	2.84141
2.70002	5.71151	2.70002	3.3823	2.70002	2.93937			2.70002	2.84141	2.70002	2.9885											2.70722	2.98812		2.70722	3.38245		2.70722	2.93876		2.70722	2.84073
2.70722	5.71213	2.70722	3.38245	2.70722	2.93876			2.70722	2.84073	2.70722	2.98812											2.71442	2.98767		2.71442	3.38272		2.71442	2.93837		2.71442	2.84011
2.71442	5.7128	2.71442	3.38272	2.71442	2.93837			2.71442	2.84011	2.71442	2.98767											2.72162	2.98718		2.72162	3.38308		2.72162	2.93821		2.72162	2.83961
2.72162	5.71342	2.72162	3.38308	2.72162	2.93821			2.72162	2.83961	2.72162	2.98718											2.72882	2.98671		2.72882	3.38352		2.72882	2.93824		2.72882	2.83925
2.72882	5.7139	2.72882	3.38352	2.72882	2.93824			2.72882	2.83925	2.72882	2.98671											2.73602	2.98628		2.73602	3.38403		2.73602	2.9384		2.73602	2.83899
2.73602	5.71418	2.73602	3.38403	2.73602	2.9384			2.73602	2.83899	2.73602	2.98628											2.74322	2.98593		2.74322	3.38463		2.74322	2.93863		2.74322	2.83879
2.74322	5.71426	2.74322	3.38463	2.74322	2.93863			2.74322	2.83879	2.74322	2.98593											2.75042	2.98565		2.75042	3.3853		2.75042	2.93886		2.75042	2.83861
2.75042	5.71416	2.75042	3.3853	2.75042	2.93886			2.75042	2.83861	2.75042	2.98565											2.75762	2.98541		2.75762	3.38605		2.75762	2.93901		2.75762	2.83837
2.75762	5.71401	2.75762	3.38605	2.75762	2.93901			2.75762	2.83837	2.75762	2.98541											2.76482	2.98518		2.76482	3.38678		2.76482	2.93899		2.76482	2.83806
2.76482	5.71401	2.76482	3.38678	2.76482	2.93899			2.76482	2.83806	2.76482	2.98518											2.77202	2.98495		2.77202	3.38747		2.77202	2.93873		2.77202	2.83762
2.77202	5.71431	2.77202	3.38747	2.77202	2.93873			2.77202	2.83762	2.77202	2.98495											2.77922	2.98464		2.77922	3.38805		2.77922	2.93819		2.77922	2.83703
2.77922	5.7151	2.77922	3.38805	2.77922	2.93819			2.77922	2.83703	2.77922	2.98464											2.78642	2.98423		2.78642	3.38848		2.78642	2.93739		2.78642	2.83633
2.78642	5.71644	2.78642	3.38848	2.78642	2.93739			2.78642	2.83633	2.78642	2.98423											2.79362	2.98369		2.79362	3.38869		2.79362	2.93636		2.79362	2.83555
2.79362	5.71834	2.79362	3.38869	2.79362	2.93636			2.79362	2.83555	2.79362	2.98369											2.80082	2.98299		2.80082	3.38864		2.80082	2.93515		2.80082	2.83477
2.80082	5.72075	2.80082	3.38864	2.80082	2.93515			2.80082	2.83477	2.80082	2.98299											2.80802	2.98213		2.80802	3.38835		2.80802	2.93383		2.80802	2.83403
2.80802	5.72357	2.80802	3.38835	2.80802	2.93383			2.80802	2.83403	2.80802	2.98213											2.81522	2.98115		2.81522	3.38786		2.81522	2.93245		2.81522	2.83336
2.81522	5.72671	2.81522	3.38786	2.81522	2.93245			2.81522	2.83336	2.81522	2.98115											2.82242	2.98005		2.82242	3.38724		2.82242	2.93114		2.82242	2.83282
2.82242	5.73009	2.82242	3.38724	2.82242	2.93114			2.82242	2.83282	2.82242	2.98005											2.82962	2.97887		2.82962	3.38658		2.82962	2.92997		2.82962	2.83248
2.82962	5.73365	2.82962	3.38658	2.82962	2.92997			2.82962	2.83248	2.82962	2.97887											2.83682	2.97762		2.83682	3.38596		2.83682	2.92903		2.83682	2.83236
2.83682	5.73739	2.83682	3.38596	2.83682	2.92903			2.83682	2.83236	2.83682	2.97762											2.84402	2.97637		2.84402	3.38546		2.84402	2.92832		2.84402	2.83249
2.84402	5.74138	2.84402	3.38546	2.84402	2.92832			2.84402	2.83249	2.84402	2.97637											2.85122	2.97517		2.85122	3.38519		2.85122	2.92787		2.85122	2.83289
2.85122	5.74567	2.85122	3.38519	2.85122	2.92787			2.85122	2.83289	2.85122	2.97517											2.85842	2.97407		2.85842	3.38521		2.85842	2.92768		2.85842	2.83357
2.85842	5.7504	2.85842	3.38521	2.85842	2.92768			2.85842	2.83357	2.85842	2.97407											2.86562	2.97311		2.86562	3.3856		2.86562	2.92773		2.86562	2.83455
2.86562	5.75568	2.86562	3.3856	2.86562	2.92773			2.86562	2.83455	2.86562	2.97311											2.87282	2.97234		2.87282	3.3864		2.87282	2.92799		2.87282	2.83588
2.87282	5.76164	2.87282	3.3864	2.87282	2.92799			2.87282	2.83588	2.87282	2.97234											2.88002	2.97174		2.88002	3.38769		2.88002	2.92837		2.88002	2.83762
2.88002	5.76839	2.88002	3.38769	2.88002	2.92837			2.88002	2.83762	2.88002	2.97174											2.88722	2.97134		2.88722	3.38956		2.88722	2.92881		2.88722	2.83989
2.88722	5.77601	2.88722	3.38956	2.88722	2.92881			2.88722	2.83989	2.88722	2.97134											2.89442	2.9711		2.89442	3.39213		2.89442	2.92923		2.89442	2.84283
2.89442	5.78448	2.89442	3.39213	2.89442	2.92923			2.89442	2.84283	2.89442	2.9711											2.90162	2.97095		2.90162	3.39561		2.90162	2.9296		2.90162	2.84669
2.90162	5.79384	2.90162	3.39561	2.90162	2.9296			2.90162	2.84669	2.90162	2.97095											2.90882	2.97083		2.90882	3.40015		2.90882	2.9299		2.90882	2.85175
2.90882	5.80407	2.90882	3.40015	2.90882	2.9299			2.90882	2.85175	2.90882	2.97083											2.91602	2.97068		2.91602	3.40604		2.91602	2.93018		2.91602	2.85837
2.91602	5.81516	2.91602	3.40604	2.91602	2.93018			2.91602	2.85837	2.91602	2.97068											2.92322	2.97048		2.92322	3.41358		2.92322	2.93049		2.92322	2.86692
2.92322	5.82707	2.92322	3.41358	2.92322	2.93049			2.92322	2.86692	2.92322	2.97048											2.93042	2.97019		2.93042	3.42318		2.93042	2.93094		2.93042	2.87786
2.93042	5.83974	2.93042	3.42318	2.93042	2.93094			2.93042	2.87786	2.93042	2.97019											2.93762	2.96984		2.93762	3.43527		2.93762	2.93165		2.93762	2.89169
2.93762	5.85313	2.93762	3.43527	2.93762	2.93165			2.93762	2.89169	2.93762	2.96984											2.94482	2.96944		2.94482	3.45032		2.94482	2.93276		2.94482	2.90891
2.94482	5.86723	2.94482	3.45032	2.94482	2.93276			2.94482	2.90891	2.94482	2.96944											2.95202	2.96911		2.95202	3.46881		2.95202	2.93434		2.95202	2.93008
2.95202	5.88206	2.95202	3.46881	2.95202	2.93434			2.95202	2.93008	2.95202	2.96911											2.95922	2.96895		2.95922	3.49124		2.95922	2.93653		2.95922	2.95572
2.95922	5.89769	2.95922	3.49124	2.95922	2.93653			2.95922	2.95572	2.95922	2.96895											2.96642	2.96906		2.96642	3.51806		2.96642	2.93937		2.96642	2.98634
2.96642	5.91416	2.96642	3.51806	2.96642	2.93937			2.96642	2.98634	2.96642	2.96906											2.97362	2.96955		2.97362	3.54969		2.97362	2.94291		2.97362	3.02247
2.97362	5.9315	2.97362	3.54969	2.97362	2.94291			2.97362	3.02247	2.97362	2.96955											2.98082	2.97049		2.98082	3.58648		2.98082	2.94718		2.98082	3.06463
2.98082	5.94967	2.98082	3.58648	2.98082	2.94718			2.98082	3.06463	2.98082	2.97049											2.98802	2.9719		2.98802	3.62873		2.98802	2.95216		2.98802	3.11328
2.98802	5.96863	2.98802	3.62873	2.98802	2.95216			2.98802	3.11328	2.98802	2.9719											2.99522	2.97381		2.99522	3.67665		2.99522	2.95785		2.99522	3.16886
2.99522	5.98832	2.99522	3.67665	2.99522	2.95785			2.99522	3.16886	2.99522	2.97381											3.00242	2.9762		3.00242	3.73045		3.00242	2.96427		3.00242	3.23172
3.00242	6.00865	3.00242	3.73045	3.00242	2.96427			3.00242	3.23172	3.00242	2.9762											3.00962	2.97899		3.00962	3.79028		3.00962	2.97142		3.00962	3.30217
3.00962	6.02951	3.00962	3.79028	3.00962	2.97142			3.00962	3.30217	3.00962	2.97899											3.01682	2.98211		3.01682	3.85631		3.01682	2.97934		3.01682	3.38045
3.01682	6.0508	3.01682	3.85631	3.01682	2.97934			3.01682	3.38045	3.01682	2.98211											3.02402	2.98547		3.02402	3.92867		3.02402	2.98804		3.02402	3.46671
3.02402	6.07249	3.02402	3.92867	3.02402	2.98804			3.02402	3.46671	3.02402	2.98547											3.03122	2.98898		3.03122	4.00745		3.03122	2.99755		3.03122	3.56094
3.03122	6.09457	3.03122	4.00745	3.03122	2.99755			3.03122	3.56094	3.03122	2.98898											3.03842	2.99263		3.03842	4.09277		3.03842	3.00791		3.03842	3.66304
3.03842	6.11713	3.03842	4.09277	3.03842	3.00791			3.03842	3.66304	3.03842	2.99263											3.04562	2.9964		3.04562	4.18462		3.04562	3.01912		3.04562	3.77277
3.04562	6.1402	3.04562	4.18462	3.04562	3.01912			3.04562	3.77277	3.04562	2.9964											3.05282	3.00033		3.05282	4.28296		3.05282	3.03121		3.05282	3.88983
3.05282	6.16376	3.05282	4.28296	3.05282	3.03121			3.05282	3.88983	3.05282	3.00033											3.06002	3.00448		3.06002	4.3876		3.06002	3.04419		3.06002	4.01387
3.06002	6.18769	3.06002	4.3876	3.06002	3.04419			3.06002	4.01387	3.06002	3.00448											3.06722	3.00891		3.06722	4.49832		3.06722	3.05803		3.06722	4.14455
3.06722	6.21183	3.06722	4.49832	3.06722	3.05803			3.06722	4.14455	3.06722	3.00891											3.07442	3.01371		3.07442	4.6148		3.07442	3.07266		3.07442	4.28153
3.07442	6.23592	3.07442	4.6148	3.07442	3.07266			3.07442	4.28153	3.07442	3.01371											3.08162	3.01894		3.08162	4.73675		3.08162	3.08803		3.08162	4.42453
3.08162	6.25969	3.08162	4.73675	3.08162	3.08803			3.08162	4.42453	3.08162	3.01894											3.08882	3.0247		3.08882	4.86391		3.08882	3.10408		3.08882	4.5733
3.08882	6.28282	3.08882	4.86391	3.08882	3.10408			3.08882	4.5733	3.08882	3.0247											3.09602	3.03101		3.09602	4.99607		3.09602	3.12077		3.09602	4.72767
3.09602	6.30504	3.09602	4.99607	3.09602	3.12077			3.09602	4.72767	3.09602	3.03101											3.10322	3.03789		3.10322	5.13312		3.10322	3.13805		3.10322	4.88753
3.10322	6.32618	3.10322	5.13312	3.10322	3.13805			3.10322	4.88753	3.10322	3.03789											3.11042	3.04539		3.11042	5.27498		3.11042	3.15585		3.11042	5.05274
3.11042	6.34615	3.11042	5.27498	3.11042	3.15585			3.11042	5.05274	3.11042	3.04539											3.11762	3.05355		3.11762	5.42173		3.11762	3.17418		3.11762	5.22317
3.11762	6.365	3.11762	5.42173	3.11762	3.17418			3.11762	5.22317	3.11762	3.05355											3.12482	3.06238		3.12482	5.57355		3.12482	3.19302		3.12482	5.39872
3.12482	6.3828	3.12482	5.57355	3.12482	3.19302			3.12482	5.39872	3.12482	3.06238											3.13202	3.07192		3.13202	5.7306		3.13202	3.21244		3.13202	5.57932
3.13202	6.39965	3.13202	5.7306	3.13202	3.21244			3.13202	5.57932	3.13202	3.07192											3.13922	3.08216		3.13922	5.89306		3.13922	3.23249		3.13922	5.76503
3.13922	6.41562	3.13922	5.89306	3.13922	3.23249			3.13922	5.76503	3.13922	3.08216											3.14642	3.09308		3.14642	6.06112		3.14642	3.25326		3.14642	5.95604
3.14642	6.43074	3.14642	6.06112	3.14642	3.25326			3.14642	5.95604	3.14642	3.09308											3.15362	3.10469		3.15362	6.235		3.15362	3.27485		3.15362	6.15268
3.15362	6.44503	3.15362	6.235	3.15362	3.27485			3.15362	6.15268	3.15362	3.10469											3.16082	3.11696		3.16082	6.41496		3.16082	3.29739		3.16082	6.35543
3.16082	6.45841	3.16082	6.41496	3.16082	3.29739			3.16082	6.35543	3.16082	3.11696											3.16802	3.12983		3.16802	6.60133		3.16802	3.32103		3.16802	6.56496
3.16802	6.47086	3.16802	6.60133	3.16802	3.32103			3.16802	6.56496	3.16802	3.12983											3.17522	3.14328		3.17522	6.79445		3.17522	3.34588		3.17522	6.78199
3.17522	6.48231	3.17522	6.79445	3.17522	3.34588			3.17522	6.78199	3.17522	3.14328											3.18242	3.15728		3.18242	6.99472		3.18242	3.37206		3.18242	7.00728
3.18242	6.49272	3.18242	6.99472	3.18242	3.37206			3.18242	7.00728	3.18242	3.15728											3.18962	3.17188		3.18962	7.20258		3.18962	3.39966		3.18962	7.24154
3.18962	6.50207	3.18962	7.20258	3.18962	3.39966			3.18962	7.24154	3.18962	3.17188											3.19682	3.18714		3.19682	7.41857		3.19682	3.42879		3.19682	7.48538
3.19682	6.51037	3.19682	7.41857	3.19682	3.42879			3.19682	7.48538	3.19682	3.18714											3.20402	3.20309		3.20402	7.64321		3.20402	3.45954		3.20402	7.7393
3.20402	6.51762	3.20402	7.64321	3.20402	3.45954			3.20402	7.7393	3.20402	3.20309											3.21122	3.21978		3.21122	7.87703		3.21122	3.49196		3.21122	8.00376
3.21122	6.52386	3.21122	7.87703	3.21122	3.49196			3.21122	8.00376	3.21122	3.21978											3.21842	3.2373		3.21842	8.12055		3.21842	3.52613		3.21842	8.27913
3.21842	6.52907	3.21842	8.12055	3.21842	3.52613			3.21842	8.27913	3.21842	3.2373											3.22562	3.25574		3.22562	8.37423		3.22562	3.56205		3.22562	8.56579
3.22562	6.53321	3.22562	8.37423	3.22562	3.56205			3.22562	8.56579	3.22562	3.25574											3.23282	3.27523		3.23282	8.63852		3.23282	3.59978		3.23282	8.86415
3.23282	6.53618	3.23282	8.63852	3.23282	3.59978			3.23282	8.86415	3.23282	3.27523											3.24002	3.2959		3.24002	8.91386		3.24002	3.63934		3.24002	9.17462
3.24002	6.53794	3.24002	8.91386	3.24002	3.63934			3.24002	9.17462	3.24002	3.2959											3.24722	3.31785		3.24722	9.20069		3.24722	3.68076		3.24722	9.49767
3.24722	6.53845	3.24722	9.20069	3.24722	3.68076			3.24722	9.49767	3.24722	3.31785											3.25442	3.34116		3.25442	9.49939		3.25442	3.72403		3.25442	9.83372
3.25442	6.5377	3.25442	9.49939	3.25442	3.72403			3.25442	9.83372	3.25442	3.34116											3.26162	3.36596		3.26162	9.81037		3.26162	3.76913		3.26162	10.1832
3.26162	6.53574	3.26162	9.81037	3.26162	3.76913			3.26162	10.1832	3.26162	3.36596											3.26882	3.39239		3.26882	10.134		3.26882	3.81606		3.26882	10.5463
3.26882	6.53261	3.26882	10.134	3.26882	3.81606			3.26882	10.5463	3.26882	3.39239											3.27602	3.42058		3.27602	10.4705		3.27602	3.86479		3.27602	10.9233
3.27602	6.52841	3.27602	10.4705	3.27602	3.86479			3.27602	10.9233	3.27602	3.42058											3.28322	3.45063		3.28322	10.8201		3.28322	3.91541		3.28322	11.3141
3.28322	6.52326	3.28322	10.8201	3.28322	3.91541			3.28322	11.3141	3.28322	3.45063											3.29042	3.48267		3.29042	11.183		3.29042	3.96796		3.29042	11.7188
3.29042	6.51734	3.29042	11.183	3.29042	3.96796			3.29042	11.7188	3.29042	3.48267											3.29762	3.51681		3.29762	11.5593		3.29762	4.02251		3.29762	12.1372
3.29762	6.51079	3.29762	11.5593	3.29762	4.02251			3.29762	12.1372	3.29762	3.51681											3.30482	3.55323		3.30482	11.9492		3.30482	4.07916		3.30482	12.5695
3.30482	6.50377	3.30482	11.9492	3.30482	4.07916			3.30482	12.5695	3.30482	3.55323											3.31202	3.59216		3.31202	12.3526		3.31202	4.13808		3.31202	13.0157
3.31202	6.49638	3.31202	12.3526	3.31202	4.13808			3.31202	13.0157	3.31202	3.59216											3.31922	3.63388		3.31922	12.7698		3.31922	4.19946		3.31922	13.476
3.31922	6.48868	3.31922	12.7698	3.31922	4.19946			3.31922	13.476	3.31922	3.63388											3.32642	3.67866		3.32642	13.2008		3.32642	4.26353		3.32642	13.9509
3.32642	6.48072	3.32642	13.2008	3.32642	4.26353			3.32642	13.9509	3.32642	3.67866											3.33362	3.7268		3.33362	13.6463		3.33362	4.33053		3.33362	14.4412
3.33362	6.4725	3.33362	13.6463	3.33362	4.33053			3.33362	14.4412	3.33362	3.7268											3.34082	3.7786		3.34082	14.1071		3.34082	4.40072		3.34082	14.9477
3.34082	6.46399	3.34082	14.1071	3.34082	4.40072			3.34082	14.9477	3.34082	3.7786											3.34802	3.83428		3.34802	14.5844		3.34802	4.47439		3.34802	15.4719
3.34802	6.45515	3.34802	14.5844	3.34802	4.47439			3.34802	15.4719	3.34802	3.83428											3.35522	3.89409		3.35522	15.08		3.35522	4.55189		3.35522	16.0155
3.35522	6.44594	3.35522	15.08	3.35522	4.55189			3.35522	16.0155	3.35522	3.89409											3.36242	3.95816		3.36242	15.596		3.36242	4.63361		3.36242	16.5809
3.36242	6.43631	3.36242	15.596	3.36242	4.63361			3.36242	16.5809	3.36242	3.95816											3.36962	4.02662		3.36962	16.1353		3.36962	4.71998		3.36962	17.1712
3.36962	6.42627	3.36962	16.1353	3.36962	4.71998			3.36962	17.1712	3.36962	4.02662											3.37682	4.09952		3.37682	16.7016		3.37682	4.81144		3.37682	17.7903
3.37682	6.41585	3.37682	16.7016	3.37682	4.81144			3.37682	17.7903	3.37682	4.09952											3.38402	4.1769		3.38402	17.299		3.38402	4.9085		3.38402	18.4431
3.38402	6.40512	3.38402	17.299	3.38402	4.9085			3.38402	18.4431	3.38402	4.1769											3.39122	4.25874		3.39122	17.9323		3.39122	5.01165		3.39122	19.1353
3.39122	6.39417	3.39122	17.9323	3.39122	5.01165			3.39122	19.1353	3.39122	4.25874											3.39842	4.34502		3.39842	18.6069		3.39842	5.12143		3.39842	19.8738
3.39842	6.38305	3.39842	18.6069	3.39842	5.12143			3.39842	19.8738	3.39842	4.34502											3.40562	4.43563		3.40562	19.3287		3.40562	5.23834		3.40562	20.6659
3.40562	6.37181	3.40562	19.3287	3.40562	5.23834			3.40562	20.6659	3.40562	4.43563											3.41282	4.53042		3.41282	20.1039		3.41282	5.36292		3.41282	21.52
3.41282	6.36043	3.41282	20.1039	3.41282	5.36292			3.41282	21.52	3.41282	4.53042											3.42002	4.6291		3.42002	20.9391		3.42002	5.49565		3.42002	22.4449
3.42002	6.34896	3.42002	20.9391	3.42002	5.49565			3.42002	22.4449	3.42002	4.6291											3.42722	4.73128		3.42722	21.8412		3.42722	5.63706		3.42722	23.4501
3.42722	6.33737	3.42722	21.8412	3.42722	5.63706			3.42722	23.4501	3.42722	4.73128											3.43442	4.83644		3.43442	22.8169		3.43442	5.7877		3.43442	24.5452
3.43442	6.3257	3.43442	22.8169	3.43442	5.7877			3.43442	24.5452	3.43442	4.83644											3.44162	4.94397		3.44162	23.8728		3.44162	5.94816		3.44162	25.74
3.44162	6.31397	3.44162	23.8728	3.44162	5.94816			3.44162	25.74	3.44162	4.94397											3.44882	5.05313		3.44882	25.0149		3.44882	6.1191		3.44882	27.0443
3.44882	6.30221	3.44882	25.0149	3.44882	6.1191			3.44882	27.0443	3.44882	5.05313											3.45602	5.16315		3.45602	26.249		3.45602	6.30127		3.45602	28.4674
3.45602	6.29045	3.45602	26.249	3.45602	6.30127			3.45602	28.4674	3.45602	5.16315											3.46322	5.27325		3.46322	27.5798		3.46322	6.49554		3.46322	30.0183
3.46322	6.27872	3.46322	27.5798	3.46322	6.49554			3.46322	30.0183	3.46322	5.27325											3.47042	5.38264		3.47042	29.0113		3.47042	6.70293		3.47042	31.7043
3.47042	6.26705	3.47042	29.0113	3.47042	6.70293			3.47042	31.7043	3.47042	5.38264											3.47762	5.49061		3.47762	30.5461		3.47762	6.9246		3.47762	33.5314
3.47762	6.25542	3.47762	30.5461	3.47762	6.9246			3.47762	33.5314	3.47762	5.49061											3.48482	5.59647		3.48482	32.185		3.48482	7.16185		3.48482	35.5027
3.48482	6.24376	3.48482	32.185	3.48482	7.16185			3.48482	35.5027	3.48482	5.59647											3.49202	5.69962		3.49202	33.9274		3.49202	7.41612		3.49202	37.6189
3.49202	6.23198	3.49202	33.9274	3.49202	7.41612			3.49202	37.6189	3.49202	5.69962											3.49922	5.79951		3.49922	35.7702		3.49922	7.68899		3.49922	39.8773
3.49922	6.21998	3.49922	35.7702	3.49922	7.68899			3.49922	39.8773	3.49922	5.79951											3.50642	5.8957		3.50642	37.7087		3.50642	7.98213		3.50642	42.2717
3.50642	6.20768	3.50642	37.7087	3.50642	7.98213			3.50642	42.2717	3.50642	5.8957											3.51362	5.98785		3.51362	39.7357		3.51362	8.29718		3.51362	44.7922
3.51362	6.19506	3.51362	39.7357	3.51362	8.29718			3.51362	44.7922	3.51362	5.98785											3.52082	6.07575		3.52082	41.842		3.52082	8.63569		3.52082	47.4253
3.52082	6.18209	3.52082	41.842	3.52082	8.63569			3.52082	47.4253	3.52082	6.07575											3.52802	6.15932		3.52802	44.0166		3.52802	8.99897		3.52802	50.1543
3.52802	6.1688	3.52802	44.0166	3.52802	8.99897			3.52802	50.1543	3.52802	6.15932											3.53522	6.23873		3.53522	46.2471		3.53522	9.38808		3.53522	52.9596
3.53522	6.15521	3.53522	46.2471	3.53522	9.38808			3.53522	52.9596	3.53522	6.23873											3.54242	6.3143		3.54242	48.5197		3.54242	9.80371		3.54242	55.8196
3.54242	6.1413	3.54242	48.5197	3.54242	9.80371			3.54242	55.8196	3.54242	6.3143											3.54962	6.38659		3.54962	50.8203		3.54962	10.2461		3.54962	58.7108
3.54962	6.12704	3.54962	50.8203	3.54962	10.2461			3.54962	58.7108	3.54962	6.38659											3.55682	6.4564		3.55682	53.134		3.55682	10.715		3.55682	61.6084
3.55682	6.1124	3.55682	53.134	3.55682	10.715			3.55682	61.6084	3.55682	6.4564											3.56402	6.52471		3.56402	55.446		3.56402	11.2097		3.56402	64.4873
3.56402	6.09732	3.56402	55.446	3.56402	11.2097			3.56402	64.4873	3.56402	6.52471											3.57122	6.59265		3.57122	57.7411		3.57122	11.7291		3.57122	67.3222
3.57122	6.08175	3.57122	57.7411	3.57122	11.7291			3.57122	67.3222	3.57122	6.59265											3.57842	6.66149		3.57842	60.0045		3.57842	12.2714		3.57842	70.089
3.57842	6.06567	3.57842	60.0045	3.57842	12.2714			3.57842	70.089	3.57842	6.66149											3.58562	6.73259		3.58562	62.2215		3.58562	12.8348		3.58562	72.7648
3.58562	6.0491	3.58562	62.2215	3.58562	12.8348			3.58562	72.7648	3.58562	6.73259											3.59282	6.80733		3.59282	64.3782		3.59282	13.4167		3.59282	75.328
3.59282	6.03209	3.59282	64.3782	3.59282	13.4167			3.59282	75.328	3.59282	6.80733											3.60002	6.88723		3.60002	66.4613		3.60002	14.0141		3.60002	77.7598
3.60002	6.01476	3.60002	66.4613	3.60002	14.0141			3.60002	77.7598	3.60002	6.88723											3.60722	6.9738		3.60722	68.4585		3.60722	14.6237		3.60722	80.0437
3.60722	5.99725	3.60722	68.4585	3.60722	14.6237			3.60722	80.0437	3.60722	6.9738											3.61442	7.06865		3.61442	70.359		3.61442	15.2417		3.61442	82.1666
3.61442	5.97966	3.61442	70.359	3.61442	15.2417			3.61442	82.1666	3.61442	7.06865											3.62162	7.17333		3.62162	72.1534		3.62162	15.864		3.62162	84.1183
3.62162	5.96209	3.62162	72.1534	3.62162	15.864			3.62162	84.1183	3.62162	7.17333											3.62882	7.28943		3.62882	73.8346		3.62882	16.4864		3.62882	85.8916
3.62882	5.94459	3.62882	73.8346	3.62882	16.4864			3.62882	85.8916	3.62882	7.28943											3.63602	7.41854		3.63602	75.3969		3.63602	17.1044		3.63602	87.4823
3.63602	5.92715	3.63602	75.3969	3.63602	17.1044			3.63602	87.4823	3.63602	7.41854											3.64322	7.5622		3.64322	76.8366		3.64322	17.7136		3.64322	88.8892
3.64322	5.90973	3.64322	76.8366	3.64322	17.7136			3.64322	88.8892	3.64322	7.5622											3.65042	7.72183		3.65042	78.1514		3.65042	18.3098		3.65042	90.1138
3.65042	5.89231	3.65042	78.1514	3.65042	18.3098			3.65042	90.1138	3.65042	7.72183											3.65762	7.89865		3.65762	79.3403		3.65762	18.8888		3.65762	91.1602
3.65762	5.87486	3.65762	79.3403	3.65762	18.8888			3.65762	91.1602	3.65762	7.89865											3.66482	8.09358		3.66482	80.4037		3.66482	19.447		3.66482	92.0344
3.66482	5.85738	3.66482	80.4037	3.66482	19.447			3.66482	92.0344	3.66482	8.09358											3.67202	8.30725		3.67202	81.3428		3.67202	19.9809		3.67202	92.7441
3.67202	5.8399	3.67202	81.3428	3.67202	19.9809			3.67202	92.7441	3.67202	8.30725											3.67922	8.54005		3.67922	82.16		3.67922	20.4872		3.67922	93.2984
3.67922	5.82243	3.67922	82.16	3.67922	20.4872			3.67922	93.2984	3.67922	8.54005											3.68642	8.792		3.68642	82.8582		3.68642	20.9634		3.68642	93.7074
3.68642	5.80506	3.68642	82.8582	3.68642	20.9634			3.68642	93.7074	3.68642	8.792											3.69362	9.06283		3.69362	83.4413		3.69362	21.407		3.69362	93.982
3.69362	5.78783	3.69362	83.4413	3.69362	21.407			3.69362	93.982	3.69362	9.06283											3.70082	9.35194		3.70082	83.9141		3.70082	21.8161		3.70082	94.1333
3.70082	5.77083	3.70082	83.9141	3.70082	21.8161			3.70082	94.1333	3.70082	9.35194											3.70802	9.65843		3.70802	84.2823		3.70802	22.1894		3.70802	94.1726
3.70802	5.75409	3.70802	84.2823	3.70802	22.1894			3.70802	94.1726	3.70802	9.65843											3.71522	9.98116		3.71522	84.5522		3.71522	22.5259		3.71522	94.1109
3.71522	5.73764	3.71522	84.5522	3.71522	22.5259			3.71522	94.1109	3.71522	9.98116											3.72242	10.3188		3.72242	84.7308		3.72242	22.8251		3.72242	93.9591
3.72242	5.72153	3.72242	84.7308	3.72242	22.8251			3.72242	93.9591	3.72242	10.3188											3.72962	10.6699		3.72962	84.8249		3.72962	23.0871		3.72962	93.7277
3.72962	5.70577	3.72962	84.8249	3.72962	23.0871			3.72962	93.7277	3.72962	10.6699											3.73682	11.0327		3.73682	84.8414		3.73682	23.3121		3.73682	93.4273
3.73682	5.69041	3.73682	84.8414	3.73682	23.3121			3.73682	93.4273	3.73682	11.0327											3.74402	11.4051		3.74402	84.7868		3.74402	23.5008		3.74402	93.0679
3.74402	5.67547	3.74402	84.7868	3.74402	23.5008			3.74402	93.0679	3.74402	11.4051											3.75122	11.785		3.75122	84.6676		3.75122	23.6541		3.75122	92.6597
3.75122	5.661	3.75122	84.6676	3.75122	23.6541			3.75122	92.6597	3.75122	11.785											3.75842	12.1701		3.75842	84.4899		3.75842	23.7729		3.75842	92.2123
3.75842	5.64704	3.75842	84.4899	3.75842	23.7729			3.75842	92.2123	3.75842	12.1701											3.76562	12.5579		3.76562	84.2594		3.76562	23.8583		3.76562	91.7351
3.76562	5.63364	3.76562	84.2594	3.76562	23.8583			3.76562	91.7351	3.76562	12.5579											3.77282	12.9456		3.77282	83.9814		3.77282	23.9117		3.77282	91.2371
3.77282	5.62083	3.77282	83.9814	3.77282	23.9117			3.77282	91.2371	3.77282	12.9456											3.78002	13.3306		3.78002	83.6615		3.78002	23.9345		3.78002	90.7266
3.78002	5.6086	3.78002	83.6615	3.78002	23.9345			3.78002	90.7266	3.78002	13.3306											3.78722	13.7101		3.78722	83.3051		3.78722	23.9285		3.78722	90.2113
3.78722	5.59692	3.78722	83.3051	3.78722	23.9285			3.78722	90.2113	3.78722	13.7101											3.79442	14.0815		3.79442	82.9179		3.79442	23.8955		3.79442	89.698
3.79442	5.58577	3.79442	82.9179	3.79442	23.8955			3.79442	89.698	3.79442	14.0815											3.80162	14.4422		3.80162	82.5053		3.80162	23.8379		3.80162	89.1931
3.80162	5.57513	3.80162	82.5053	3.80162	23.8379			3.80162	89.1931	3.80162	14.4422											3.80882	14.79		3.80882	82.0726		3.80882	23.7579		3.80882	88.7022
3.80882	5.56501	3.80882	82.0726	3.80882	23.7579			3.80882	88.7022	3.80882	14.79											3.81602	15.1228		3.81602	81.6246		3.81602	23.6581		3.81602	88.2305
3.81602	5.55536	3.81602	81.6246	3.81602	23.6581			3.81602	88.2305	3.81602	15.1228											3.82322	15.4387		3.82322	81.1658		3.82322	23.5413		3.82322	87.7831
3.82322	5.54613	3.82322	81.1658	3.82322	23.5413			3.82322	87.7831	3.82322	15.4387											3.83042	15.7358		3.83042	80.7005		3.83042	23.4098		3.83042	87.3645
3.83042	5.53734	3.83042	80.7005	3.83042	23.4098			3.83042	87.3645	3.83042	15.7358											3.83763	16.0126		3.83763	80.2325		3.83763	23.2666		3.83763	86.9797
3.83763	5.52898	3.83763	80.2325	3.83763	23.2666			3.83763	86.9797	3.83763	16.0126											3.84483	16.2678		3.84483	79.7653		3.84483	23.114		3.84483	86.6331
3.84483	5.52106	3.84483	79.7653	3.84483	23.114			3.84483	86.6331	3.84483	16.2678											3.85202	16.5		3.85202	79.3026		3.85202	22.9548		3.85202	86.3292
3.85202	5.51358	3.85202	79.3026	3.85202	22.9548			3.85202	86.3292	3.85202	16.5											3.85922	16.7083		3.85922	78.8479		3.85922	22.7914		3.85922	86.0724
3.85922	5.50651	3.85922	78.8479	3.85922	22.7914			3.85922	86.0724	3.85922	16.7083											3.86643	16.8918		3.86643	78.4049		3.86643	22.6262		3.86643	85.8664
3.86643	5.4998	3.86643	78.4049	3.86643	22.6262			3.86643	85.8664	3.86643	16.8918											3.87363	17.0498		3.87363	77.9775		3.87363	22.4618		3.87363	85.7144
3.87363	5.49343	3.87363	77.9775	3.87363	22.4618			3.87363	85.7144	3.87363	17.0498											3.88083	17.1822		3.88083	77.5693		3.88083	22.3004		3.88083	85.6191
3.88083	5.48736	3.88083	77.5693	3.88083	22.3004			3.88083	85.6191	3.88083	17.1822											3.88802	17.289		3.88802	77.1841		3.88802	22.1446		3.88802	85.5823
3.88802	5.48158	3.88802	77.1841	3.88802	22.1446			3.88802	85.5823	3.88802	17.289											3.89522	17.3705		3.89522	76.8255		3.89522	21.9966		3.89522	85.6051
3.89522	5.47606	3.89522	76.8255	3.89522	21.9966			3.89522	85.6051	3.89522	17.3705											3.90243	17.4273		3.90243	76.4968		3.90243	21.8589		3.90243	85.6885
3.90243	5.47074	3.90243	76.4968	3.90243	21.8589			3.90243	85.6885	3.90243	17.4273											3.90963	17.4602		3.90963	76.2011		3.90963	21.7337		3.90963	85.8327
3.90963	5.46561	3.90963	76.2011	3.90963	21.7337			3.90963	85.8327	3.90963	17.4602											3.91682	17.4701		3.91682	75.9409		3.91682	21.6236		3.91682	86.0381
3.91682	5.4607	3.91682	75.9409	3.91682	21.6236			3.91682	86.0381	3.91682	17.4701											3.92402	17.458		3.92402	75.719		3.92402	21.5307		3.92402	86.3053
3.92402	5.45601	3.92402	75.719	3.92402	21.5307			3.92402	86.3053	3.92402	17.458											3.93122	17.4251		3.93122	75.5381		3.93122	21.4575		3.93122	86.6349
3.93122	5.45154	3.93122	75.5381	3.93122	21.4575			3.93122	86.6349	3.93122	17.4251											3.93843	17.3725		3.93843	75.4008		3.93843	21.4061		3.93843	87.0277
3.93843	5.44724	3.93843	75.4008	3.93843	21.4061			3.93843	87.0277	3.93843	17.3725											3.94563	17.3013		3.94563	75.3093		3.94563	21.3788		3.94563	87.4845
3.94563	5.44311	3.94563	75.3093	3.94563	21.3788			3.94563	87.4845	3.94563	17.3013											3.95282	17.2129		3.95282	75.2658		3.95282	21.3774		3.95282	88.0059
3.95282	5.43913	3.95282	75.2658	3.95282	21.3774			3.95282	88.0059	3.95282	17.2129											3.96002	17.1085		3.96002	75.2725		3.96002	21.4038		3.96002	88.5918
3.96002	5.43526	3.96002	75.2725	3.96002	21.4038			3.96002	88.5918	3.96002	17.1085											3.96723	16.9895		3.96723	75.3312		3.96723	21.4596		3.96723	89.2414
3.96723	5.43147	3.96723	75.3312	3.96723	21.4596			3.96723	89.2414	3.96723	16.9895											3.97443	16.8574		3.97443	75.4438		3.97443	21.5462		3.97443	89.953
3.97443	5.42774	3.97443	75.4438	3.97443	21.5462			3.97443	89.953	3.97443	16.8574											3.98163	16.7137		3.98163	75.6114		3.98163	21.6648		3.98163	90.7236
3.98163	5.42403	3.98163	75.6114	3.98163	21.6648			3.98163	90.7236	3.98163	16.7137											3.98883	16.5599		3.98883	75.8352		3.98883	21.8166		3.98883	91.5499
3.98883	5.42039	3.98883	75.8352	3.98883	21.8166			3.98883	91.5499	3.98883	16.5599											3.99603	16.3978		3.99603	76.116		3.99603	22.0023		3.99603	92.4279
3.99603	5.41685	3.99603	76.116	3.99603	22.0023			3.99603	92.4279	3.99603	16.3978											4.00323	16.2289		4.00323	76.4545		4.00323	22.2229		4.00323	93.3533
4.00323	5.41349	4.00323	76.4545	4.00323	22.2229			4.00323	93.3533	4.00323	16.2289											4.01043	16.0551		4.01043	76.851		4.01043	22.4788		4.01043	94.3224
4.01043	5.41034	4.01043	76.851	4.01043	22.4788			4.01043	94.3224	4.01043	16.0551											4.01763	15.8782		4.01763	77.3055		4.01763	22.7706		4.01763	95.3313
4.01763	5.4074	4.01763	77.3055	4.01763	22.7706			4.01763	95.3313	4.01763	15.8782											4.02483	15.7002		4.02483	77.8174		4.02483	23.0986		4.02483	96.3768
4.02483	5.40464	4.02483	77.8174	4.02483	23.0986			4.02483	96.3768	4.02483	15.7002											4.03203	15.523		4.03203	78.3859		4.03203	23.4628		4.03203	97.4557
4.03203	5.40199	4.03203	78.3859	4.03203	23.4628			4.03203	97.4557	4.03203	15.523											4.03923	15.3485		4.03923	79.0097		4.03923	23.8631		4.03923	98.5651
4.03923	5.39941	4.03923	79.0097	4.03923	23.8631			4.03923	98.5651	4.03923	15.3485											4.04643	15.1787		4.04643	79.6875		4.04643	24.2991		4.04643	99.7015
4.04643	5.39686	4.04643	79.6875	4.04643	24.2991			4.04643	99.7015	4.04643	15.1787											4.05363	15.0154		4.05363	80.4176		4.05363	24.7706		4.05363	100.861
4.05363	5.39425	4.05363	80.4176	4.05363	24.7706			4.05363	100.861	4.05363	15.0154											4.06083	14.8604		4.06083	81.198		4.06083	25.2766		4.06083	102.04
4.06083	5.39154	4.06083	81.198	4.06083	25.2766			4.06083	102.04	4.06083	14.8604											4.06803	14.7155		4.06803	82.0268		4.06803	25.8165		4.06803	103.233
4.06803	5.38869	4.06803	82.0268	4.06803	25.8165			4.06803	103.233	4.06803	14.7155											4.07523	14.5824		4.07523	82.9017		4.07523	26.3892		4.07523	104.437
4.07523	5.38573	4.07523	82.9017	4.07523	26.3892			4.07523	104.437	4.07523	14.5824											4.08243	14.4628		4.08243	83.8207		4.08243	26.9935		4.08243	105.645
4.08243	5.38271	4.08243	83.8207	4.08243	26.9935			4.08243	105.645	4.08243	14.4628											4.08963	14.3583		4.08963	84.7811		4.08963	27.628		4.08963	106.852
4.08963	5.37971	4.08963	84.7811	4.08963	27.628			4.08963	106.852	4.08963	14.3583											4.09683	14.2708		4.09683	85.78		4.09683	28.2914		4.09683	108.055
4.09683	5.37676	4.09683	85.78	4.09683	28.2914			4.09683	108.055	4.09683	14.2708											4.10403	14.2017		4.10403	86.8136		4.10403	28.982		4.10403	109.247
4.10403	5.37381	4.10403	86.8136	4.10403	28.982			4.10403	109.247	4.10403	14.2017											4.11123	14.1527		4.11123	87.8779		4.11123	29.698		4.11123	110.423
4.11123	5.37084	4.11123	87.8779	4.11123	29.698			4.11123	110.423	4.11123	14.1527											4.11843	14.1256		4.11843	88.9683		4.11843	30.438		4.11843	111.578
4.11843	5.3678	4.11843	88.9683	4.11843	30.438			4.11843	111.578	4.11843	14.1256											4.12563	14.1219		4.12563	90.0801		4.12563	31.2001		4.12563	112.707
4.12563	5.36467	4.12563	90.0801	4.12563	31.2001			4.12563	112.707	4.12563	14.1219											4.13283	14.1433		4.13283	91.2084		4.13283	31.9827		4.13283	113.804
4.13283	5.36145	4.13283	91.2084	4.13283	31.9827			4.13283	113.804	4.13283	14.1433											4.14003	14.1914		4.14003	92.3484		4.14003	32.7842		4.14003	114.865
4.14003	5.35806	4.14003	92.3484	4.14003	32.7842			4.14003	114.865	4.14003	14.1914											4.14723	14.2678		4.14723	93.4952		4.14723	33.6027		4.14723	115.885
4.14723	5.35447	4.14723	93.4952	4.14723	33.6027			4.14723	115.885	4.14723	14.2678											4.15443	14.3741		4.15443	94.6446		4.15443	34.4364		4.15443	116.861
4.15443	5.35063	4.15443	94.6446	4.15443	34.4364			4.15443	116.861	4.15443	14.3741											4.16163	14.5119		4.16163	95.7921		4.16163	35.2831		4.16163	117.789
4.16163	5.34657	4.16163	95.7921	4.16163	35.2831			4.16163	117.789	4.16163	14.5119											4.16883	14.6828		4.16883	96.9335		4.16883	36.1407		4.16883	118.668
4.16883	5.34232	4.16883	96.9335	4.16883	36.1407			4.16883	118.668	4.16883	14.6828											4.17603	14.8882		4.17603	98.0642		4.17603	37.0069		4.17603	119.494
4.17603	5.33794	4.17603	98.0642	4.17603	37.0069			4.17603	119.494	4.17603	14.8882											4.18323	15.1298		4.18323	99.1794		4.18323	37.8793		4.18323	120.267
4.18323	5.33342	4.18323	99.1794	4.18323	37.8793			4.18323	120.267	4.18323	15.1298											4.19043	15.4088		4.19043	100.274		4.19043	38.7558		4.19043	120.984
4.19043	5.32879	4.19043	100.274	4.19043	38.7558			4.19043	120.984	4.19043	15.4088											4.19763	15.7266		4.19763	101.345		4.19763	39.6343		4.19763	121.644
4.19763	5.32402	4.19763	101.345	4.19763	39.6343			4.19763	121.644	4.19763	15.7266											4.20483	16.0845		4.20483	102.385		4.20483	40.5127		4.20483	122.244
4.20483	5.31914	4.20483	102.385	4.20483	40.5127			4.20483	122.244	4.20483	16.0845											4.21203	16.4836		4.21203	103.392		4.21203	41.3897		4.21203	122.784
4.21203	5.31415	4.21203	103.392	4.21203	41.3897			4.21203	122.784	4.21203	16.4836											4.21923	16.9248		4.21923	104.362		4.21923	42.2636		4.21923	123.262
4.21923	5.30909	4.21923	104.362	4.21923	42.2636			4.21923	123.262	4.21923	16.9248											4.22643	17.4091		4.22643	105.29		4.22643	43.1333		4.22643	123.676
4.22643	5.30395	4.22643	105.29	4.22643	43.1333			4.22643	123.676	4.22643	17.4091											4.23363	17.9373		4.23363	106.176		4.23363	43.9974		4.23363	124.025
4.23363	5.29874	4.23363	106.176	4.23363	43.9974			4.23363	124.025	4.23363	17.9373											4.24083	18.5098		4.24083	107.018		4.24083	44.8544		4.24083	124.311
4.24083	5.29345	4.24083	107.018	4.24083	44.8544			4.24083	124.311	4.24083	18.5098											4.24803	19.1272		4.24803	107.813		4.24803	45.7031		4.24803	124.533
4.24803	5.28807	4.24803	107.813	4.24803	45.7031			4.24803	124.533	4.24803	19.1272											4.25523	19.7899		4.25523	108.56		4.25523	46.542		4.25523	124.693
4.25523	5.28262	4.25523	108.56	4.25523	46.542			4.25523	124.693	4.25523	19.7899											4.26243	20.4979		4.26243	109.257		4.26243	47.3695		4.26243	124.791
4.26243	5.2771	4.26243	109.257	4.26243	47.3695			4.26243	124.791	4.26243	20.4979											4.26963	21.2515		4.26963	109.903		4.26963	48.1842		4.26963	124.831
4.26963	5.27149	4.26963	109.903	4.26963	48.1842			4.26963	124.831	4.26963	21.2515											4.27683	22.0505		4.27683	110.495		4.27683	48.9847		4.27683	124.814
4.27683	5.26575	4.27683	110.495	4.27683	48.9847			4.27683	124.814	4.27683	22.0505											4.28403	22.8947		4.28403	111.032		4.28403	49.7696		4.28403	124.742
4.28403	5.25984	4.28403	111.032	4.28403	49.7696			4.28403	124.742	4.28403	22.8947											4.29123	23.7836		4.29123	111.511		4.29123	50.5378		4.29123	124.618
4.29123	5.25371	4.29123	111.511	4.29123	50.5378			4.29123	124.618	4.29123	23.7836											4.29843	24.7161		4.29843	111.932		4.29843	51.2882		4.29843	124.443
4.29843	5.24738	4.29843	111.932	4.29843	51.2882			4.29843	124.443	4.29843	24.7161											4.30563	25.6909		4.30563	112.293		4.30563	52.0199		4.30563	124.22
4.30563	5.24087	4.30563	112.293	4.30563	52.0199			4.30563	124.22	4.30563	25.6909											4.31283	26.7063		4.31283	112.596		4.31283	52.7319		4.31283	123.951
4.31283	5.23424	4.31283	112.596	4.31283	52.7319			4.31283	123.951	4.31283	26.7063											4.32003	27.76		4.32003	112.84		4.32003	53.4233		4.32003	123.637
4.32003	5.22757	4.32003	112.84	4.32003	53.4233			4.32003	123.637	4.32003	27.76											4.32723	28.8493		4.32723	113.027		4.32723	54.0935		4.32723	123.281
4.32723	5.22092	4.32723	113.027	4.32723	54.0935			4.32723	123.281	4.32723	28.8493											4.33443	29.9714		4.33443	113.159		4.33443	54.7417		4.33443	122.885
4.33443	5.21439	4.33443	113.159	4.33443	54.7417			4.33443	122.885	4.33443	29.9714											4.34163	31.1232		4.34163	113.238		4.34163	55.3673		4.34163	122.452
4.34163	5.20801	4.34163	113.238	4.34163	55.3673			4.34163	122.452	4.34163	31.1232											4.34883	32.3016		4.34883	113.264		4.34883	55.9695		4.34883	121.985
4.34883	5.20179	4.34883	113.264	4.34883	55.9695			4.34883	121.985	4.34883	32.3016											4.35603	33.5036		4.35603	113.24		4.35603	56.5478		4.35603	121.487
4.35603	5.19571	4.35603	113.24	4.35603	56.5478			4.35603	121.487	4.35603	33.5036											4.36323	34.7262		4.36323	113.168		4.36323	57.1016		4.36323	120.96
4.36323	5.18971	4.36323	113.168	4.36323	57.1016			4.36323	120.96	4.36323	34.7262											4.37043	35.9659		4.37043	113.048		4.37043	57.63		4.37043	120.407
4.37043	5.18373	4.37043	113.048	4.37043	57.63			4.37043	120.407	4.37043	35.9659											4.37763	37.2194		4.37763	112.882		4.37763	58.1319		4.37763	119.829
4.37763	5.17764	4.37763	112.882	4.37763	58.1319			4.37763	119.829	4.37763	37.2194											4.38483	38.4827		4.38483	112.67		4.38483	58.6057		4.38483	119.23
4.38483	5.17138	4.38483	112.67	4.38483	58.6057			4.38483	119.23	4.38483	38.4827											4.39203	39.7514		4.39203	112.412		4.39203	59.0502		4.39203	118.609
4.39203	5.16489	4.39203	112.412	4.39203	59.0502			4.39203	118.609	4.39203	39.7514											4.39923	41.0208		4.39923	112.111		4.39923	59.4638		4.39923	117.97
4.39923	5.15819	4.39923	112.111	4.39923	59.4638			4.39923	117.97	4.39923	41.0208											4.40643	42.2858		4.40643	111.766		4.40643	59.845		4.40643	117.312
4.40643	5.1513	4.40643	111.766	4.40643	59.845			4.40643	117.312	4.40643	42.2858											4.41363	43.5409		4.41363	111.38		4.41363	60.1922		4.41363	116.637
4.41363	5.14426	4.41363	111.38	4.41363	60.1922			4.41363	116.637	4.41363	43.5409											4.42083	44.781		4.42083	110.955		4.42083	60.5038		4.42083	115.946
4.42083	5.13712	4.42083	110.955	4.42083	60.5038			4.42083	115.946	4.42083	44.781											4.42803	46.0008		4.42803	110.492		4.42803	60.7788		4.42803	115.241
4.42803	5.12997	4.42803	110.492	4.42803	60.7788			4.42803	115.241	4.42803	46.0008											4.43523	47.1953		4.43523	109.993		4.43523	61.0163		4.43523	114.523
4.43523	5.12291	4.43523	109.993	4.43523	61.0163			4.43523	114.523	4.43523	47.1953											4.44243	48.3598		4.44243	109.462		4.44243	61.2162		4.44243	113.794
4.44243	5.11602	4.44243	109.462	4.44243	61.2162			4.44243	113.794	4.44243	48.3598											4.44963	49.4895		4.44963	108.901		4.44963	61.3781		4.44963	113.057
4.44963	5.10936	4.44963	108.901	4.44963	61.3781			4.44963	113.057	4.44963	49.4895											4.45683	50.5802		4.45683	108.31		4.45683	61.5021		4.45683	112.312
4.45683	5.1029	4.45683	108.31	4.45683	61.5021			4.45683	112.312	4.45683	50.5802											4.46403	51.6274		4.46403	107.692		4.46403	61.5885		4.46403	111.562
4.46403	5.09663	4.46403	107.692	4.46403	61.5885			4.46403	111.562	4.46403	51.6274											4.47123	52.6269		4.47123	107.048		4.47123	61.6374		4.47123	110.807
4.47123	5.09051	4.47123	107.048	4.47123	61.6374			4.47123	110.807	4.47123	52.6269											4.47843	53.5747		4.47843	106.377		4.47843	61.6493		4.47843	110.049
4.47843	5.0845	4.47843	106.377	4.47843	61.6493			4.47843	110.049	4.47843	53.5747											4.48563	54.467		4.48563	105.681		4.48563	61.6242		4.48563	109.288
4.48563	5.07859	4.48563	105.681	4.48563	61.6242			4.48563	109.288	4.48563	54.467											4.49283	55.3001		4.49283	104.959		4.49283	61.5622		4.49283	108.523
4.49283	5.07274	4.49283	104.959	4.49283	61.5622			4.49283	108.523	4.49283	55.3001											4.50003	56.071		4.50003	104.212		4.50003	61.4628		4.50003	107.753
4.50003	5.06697	4.50003	104.212	4.50003	61.4628			4.50003	107.753	4.50003	56.071											4.50723	56.7769		4.50723	103.441		4.50723	61.3257		4.50723	106.98
4.50723	5.06132	4.50723	103.441	4.50723	61.3257			4.50723	106.98	4.50723	56.7769											4.51443	57.4156		4.51443	102.648		4.51443	61.1505		4.51443	106.203
4.51443	5.05583	4.51443	102.648	4.51443	61.1505			4.51443	106.203	4.51443	57.4156											4.52163	57.985		4.52163	101.834		4.52163	60.937		4.52163	105.422
4.52163	5.05056	4.52163	101.834	4.52163	60.937			4.52163	105.422	4.52163	57.985											4.52883	58.4834		4.52883	101.001		4.52883	60.685		4.52883	104.64
4.52883	5.04545	4.52883	101.001	4.52883	60.685			4.52883	104.64	4.52883	58.4834											4.53603	58.9095		4.53603	100.152		4.53603	60.3947		4.53603	103.856
4.53603	5.04045	4.53603	100.152	4.53603	60.3947			4.53603	103.856	4.53603	58.9095											4.54323	59.2621		4.54323	99.2875		4.54323	60.0667		4.54323	103.071
4.54323	5.03547	4.54323	99.2875	4.54323	60.0667			4.54323	103.071	4.54323	59.2621											4.55043	59.5404		4.55043	98.4101		4.55043	59.702		4.55043	102.287
4.55043	5.03045	4.55043	98.4101	4.55043	59.702			4.55043	102.287	4.55043	59.5404											4.55763	59.744		4.55763	97.521		4.55763	59.3019		4.55763	101.502
4.55763	5.0253	4.55763	97.521	4.55763	59.3019			4.55763	101.502	4.55763	59.744											4.56483	59.8731		4.56483	96.6217		4.56483	58.8678		4.56483	100.718
4.56483	5.01998	4.56483	96.6217	4.56483	58.8678			4.56483	100.718	4.56483	59.8731											4.57203	59.9283		4.57203	95.7134		4.57203	58.4015		4.57203	99.9349
4.57203	5.01446	4.57203	95.7134	4.57203	58.4015			4.57203	99.9349	4.57203	59.9283											4.57923	59.9107		4.57923	94.7976		4.57923	57.9044		4.57923	99.1515
4.57923	5.00879	4.57923	94.7976	4.57923	57.9044			4.57923	99.1515	4.57923	59.9107											4.58643	59.8217		4.58643	93.8755		4.58643	57.3779		4.58643	98.3683
4.58643	5.00301	4.58643	93.8755	4.58643	57.3779			4.58643	98.3683	4.58643	59.8217											4.59363	59.6632		4.59363	92.9482		4.59363	56.8232		4.59363	97.5853
4.59363	4.99718	4.59363	92.9482	4.59363	56.8232			4.59363	97.5853	4.59363	59.6632											4.60083	59.4372		4.60083	92.0171		4.60083	56.2413		4.60083	96.8028
4.60083	4.99134	4.60083	92.0171	4.60083	56.2413			4.60083	96.8028	4.60083	59.4372											4.60803	59.1458		4.60803	91.0832		4.60803	55.6335		4.60803	96.0212
4.60803	4.98546	4.60803	91.0832	4.60803	55.6335			4.60803	96.0212	4.60803	59.1458											4.61523	58.791		4.61523	90.1478		4.61523	55.0009		4.61523	95.2411
4.61523	4.97957	4.61523	90.1478	4.61523	55.0009			4.61523	95.2411	4.61523	58.791											4.62243	58.3753		4.62243	89.2117		4.62243	54.3451		4.62243	94.4625
4.62243	4.97368	4.62243	89.2117	4.62243	54.3451			4.62243	94.4625	4.62243	58.3753											4.62963	57.9009		4.62963	88.2752		4.62963	53.6679		4.62963	93.6852
4.62963	4.9678	4.62963	88.2752	4.62963	53.6679			4.62963	93.6852	4.62963	57.9009											4.63683	57.3706		4.63683	87.3385		4.63683	52.9714		4.63683	92.9089
4.63683	4.96192	4.63683	87.3385	4.63683	52.9714			4.63683	92.9089	4.63683	57.3706											4.64403	56.7874		4.64403	86.4019		4.64403	52.2578		4.64403	92.1331
4.64403	4.95603	4.64403	86.4019	4.64403	52.2578			4.64403	92.1331	4.64403	56.7874											4.65123	56.1547		4.65123	85.4661		4.65123	51.5294		4.65123	91.3575
4.65123	4.95012	4.65123	85.4661	4.65123	51.5294			4.65123	91.3575	4.65123	56.1547											4.65843	55.476		4.65843	84.532		4.65843	50.7882		4.65843	90.5819
4.65843	4.94421	4.65843	84.532	4.65843	50.7882			4.65843	90.5819	4.65843	55.476											4.66563	54.755		4.66563	83.6004		4.66563	50.0358		4.66563	89.8061
4.66563	4.93828	4.66563	83.6004	4.66563	50.0358			4.66563	89.8061	4.66563	54.755											4.67283	53.9955		4.67283	82.6724		4.67283	49.2735		4.67283	89.0297
4.67283	4.93229	4.67283	82.6724	4.67283	49.2735			4.67283	89.0297	4.67283	53.9955											4.68003	53.2012		4.68003	81.7484		4.68003	48.5022		4.68003	88.2528
4.68003	4.92618	4.68003	81.7484	4.68003	48.5022			4.68003	88.2528	4.68003	53.2012											4.68723	52.3756		4.68723	80.8292		4.68723	47.7227		4.68723	87.4752
4.68723	4.91992	4.68723	80.8292	4.68723	47.7227			4.68723	87.4752	4.68723	52.3756											4.69443	51.5221		4.69443	79.9153		4.69443	46.9358		4.69443	86.6973
4.69443	4.91356	4.69443	79.9153	4.69443	46.9358			4.69443	86.6973	4.69443	51.5221											4.70163	50.6439		4.70163	79.0067		4.70163	46.1425		4.70163	85.9188
4.70163	4.90723	4.70163	79.0067	4.70163	46.1425			4.70163	85.9188	4.70163	50.6439											4.70883	49.7438		4.70883	78.1029		4.70883	45.344		4.70883	85.1395
4.70883	4.90104	4.70883	78.1029	4.70883	45.344			4.70883	85.1395	4.70883	49.7438											4.71603	48.8249		4.71603	77.2032		4.71603	44.5417		4.71603	84.3589
4.71603	4.89512	4.71603	77.2032	4.71603	44.5417			4.71603	84.3589	4.71603	48.8249											4.72323	47.89		4.72323	76.3074		4.72323	43.7372		4.72323	83.5766
4.72323	4.88953	4.72323	76.3074	4.72323	43.7372			4.72323	83.5766	4.72323	47.89											4.73043	46.9422		4.73043	75.4155		4.73043	42.9322		4.73043	82.7923
4.73043	4.88431	4.73043	75.4155	4.73043	42.9322			4.73043	82.7923	4.73043	46.9422											4.73763	45.9843		4.73763	74.5282		4.73763	42.1284		4.73763	82.006
4.73763	4.87945	4.73763	74.5282	4.73763	42.1284			4.73763	82.006	4.73763	45.9843											4.74483	45.0192		4.74483	73.6465		4.74483	41.3274		4.74483	81.2172
4.74483	4.87481	4.74483	73.6465	4.74483	41.3274			4.74483	81.2172	4.74483	45.0192											4.75203	44.0495		4.75203	72.771		4.75203	40.5301		4.75203	80.4256
4.75203	4.87022	4.75203	72.771	4.75203	40.5301			4.75203	80.4256	4.75203	44.0495											4.75923	43.0776		4.75923	71.9027		4.75923	39.7377		4.75923	79.6305
4.75923	4.86549	4.75923	71.9027	4.75923	39.7377			4.75923	79.6305	4.75923	43.0776											4.76643	42.1059		4.76643	71.042		4.76643	38.9507		4.76643	78.8315
4.76643	4.8605	4.76643	71.042	4.76643	38.9507			4.76643	78.8315	4.76643	42.1059											4.77363	41.1365		4.77363	70.1892		4.77363	38.17		4.77363	78.0284
4.77363	4.8552	4.77363	70.1892	4.77363	38.17			4.77363	78.0284	4.77363	41.1365											4.78083	40.1712		4.78083	69.3441		4.78083	37.3962		4.78083	77.2214
4.78083	4.84966	4.78083	69.3441	4.78083	37.3962			4.78083	77.2214	4.78083	40.1712											4.78803	39.2117		4.78803	68.5056		4.78803	36.6299		4.78803	76.4104
4.78803	4.844	4.78803	68.5056	4.78803	36.6299			4.78803	76.4104	4.78803	39.2117											4.79523	38.2593		4.79523	67.6729		4.79523	35.8717		4.79523	75.5959
4.79523	4.83838	4.79523	67.6729	4.79523	35.8717			4.79523	75.5959	4.79523	38.2593											4.80243	37.3153		4.80243	66.8449		4.80243	35.1221		4.80243	74.7781
4.80243	4.83299	4.80243	66.8449	4.80243	35.1221			4.80243	74.7781	4.80243	37.3153											4.80963	36.3808		4.80963	66.021		4.80963	34.3816		4.80963	73.9581
4.80963	4.82796	4.80963	66.021	4.80963	34.3816			4.80963	73.9581	4.80963	36.3808											4.81683	35.4569		4.81683	65.2008		4.81683	33.6507		4.81683	73.1369
4.81683	4.82333	4.81683	65.2008	4.81683	33.6507			4.81683	73.1369	4.81683	35.4569											4.82403	34.5446		4.82403	64.3842		4.82403	32.9297		4.82403	72.3156
4.82403	4.81906	4.82403	64.3842	4.82403	32.9297			4.82403	72.3156	4.82403	34.5446											4.83123	33.6446		4.83123	63.5714		4.83123	32.219		4.83123	71.4952
4.83123	4.81504	4.83123	63.5714	4.83123	32.219			4.83123	71.4952	4.83123	33.6446											4.83843	32.758		4.83843	62.7629		4.83843	31.5191		4.83843	70.6764
4.83843	4.81111	4.83843	62.7629	4.83843	31.5191			4.83843	70.6764	4.83843	32.758											4.84563	31.8857		4.84563	61.9593		4.84563	30.8303		4.84563	69.8596
4.84563	4.80708	4.84563	61.9593	4.84563	30.8303			4.84563	69.8596	4.84563	31.8857											4.85283	31.0287		4.85283	61.1612		4.85283	30.1533		4.85283	69.0454
4.85283	4.80276	4.85283	61.1612	4.85283	30.1533			4.85283	69.0454	4.85283	31.0287											4.86003	30.1878		4.86003	60.3689		4.86003	29.4884		4.86003	68.234
4.86003	4.79804	4.86003	60.3689	4.86003	29.4884			4.86003	68.234	4.86003	30.1878											4.86723	29.3637		4.86723	59.5823		4.86723	28.8362		4.86723	67.4255
4.86723	4.79286	4.86723	59.5823	4.86723	28.8362			4.86723	67.4255	4.86723	29.3637											4.87443	28.5567		4.87443	58.8015		4.87443	28.1972		4.87443	66.6195
4.87443	4.78723	4.87443	58.8015	4.87443	28.1972			4.87443	66.6195	4.87443	28.5567											4.88163	27.7669		4.88163	58.0263		4.88163	27.5717		4.88163	65.8158
4.88163	4.78122	4.88163	58.0263	4.88163	27.5717			4.88163	65.8158	4.88163	27.7669											4.88883	26.9942		4.88883	57.2565		4.88883	26.96		4.88883	65.0141
4.88883	4.77493	4.88883	57.2565	4.88883	26.96			4.88883	65.0141	4.88883	26.9942											4.89603	26.2386		4.89603	56.4918		4.89603	26.3621		4.89603	64.2144
4.89603	4.7685	4.89603	56.4918	4.89603	26.3621			4.89603	64.2144	4.89603	26.2386											4.90323	25.4997		4.90323	55.7321		4.90323	25.7779		4.90323	63.4169
4.90323	4.76206	4.90323	55.7321	4.90323	25.7779			4.90323	63.4169	4.90323	25.4997											4.91043	24.7774		4.91043	54.9774		4.91043	25.2073		4.91043	62.6223
4.91043	4.75578	4.91043	54.9774	4.91043	25.2073			4.91043	62.6223	4.91043	24.7774											4.91763	24.0713		4.91763	54.228		4.91763	24.65		4.91763	61.8313
4.91763	4.74976	4.91763	54.228	4.91763	24.65			4.91763	61.8313	4.91763	24.0713											4.92483	23.3816		4.92483	53.4846		4.92483	24.106		4.92483	61.0449
4.92483	4.74409	4.92483	53.4846	4.92483	24.106			4.92483	61.0449	4.92483	23.3816											4.93203	22.7082		4.93203	52.7477		4.93203	23.5752		4.93203	60.2641
4.93203	4.73878	4.93203	52.7477	4.93203	23.5752			4.93203	60.2641	4.93203	22.7082											4.93923	22.0513		4.93923	52.0182		4.93923	23.0577		4.93923	59.4901
4.93923	4.73386	4.93923	52.0182	4.93923	23.0577			4.93923	59.4901	4.93923	22.0513											4.94643	21.4108		4.94643	51.2969		4.94643	22.5537		4.94643	58.7242
4.94643	4.72934	4.94643	51.2969	4.94643	22.5537			4.94643	58.7242	4.94643	21.4108											4.95363	20.7866		4.95363	50.5844		4.95363	22.0636		4.95363	57.9674
4.95363	4.7252	4.95363	50.5844	4.95363	22.0636			4.95363	57.9674	4.95363	20.7866											4.96083	20.1786		4.96083	49.8814		4.96083	21.5874		4.96083	57.2204
4.96083	4.72137	4.96083	49.8814	4.96083	21.5874			4.96083	57.2204	4.96083	20.1786											4.96803	19.5866		4.96803	49.1883		4.96803	21.1255		4.96803	56.4839
4.96803	4.71777	4.96803	49.1883	4.96803	21.1255			4.96803	56.4839	4.96803	19.5866											4.97523	19.0104		4.97523	48.5051		4.97523	20.6778		4.97523	55.7587
4.97523	4.71432	4.97523	48.5051	4.97523	20.6778			4.97523	55.7587	4.97523	19.0104											4.98243	18.4498		4.98243	47.8317		4.98243	20.2442		4.98243	55.0457
4.98243	4.71094	4.98243	47.8317	4.98243	20.2442			4.98243	55.0457	4.98243	18.4498											4.98963	17.9047		4.98963	47.1681		4.98963	19.8243		4.98963	54.3455
4.98963	4.70758	4.98963	47.1681	4.98963	19.8243			4.98963	54.3455	4.98963	17.9047											4.99683	17.3751		4.99683	46.5142		4.99683	19.418		4.99683	53.6586
4.99683	4.70418	4.99683	46.5142	4.99683	19.418			4.99683	53.6586	4.99683	17.3751											5.00403	16.8607		5.00403	45.87		5.00403	19.0247		5.00403	52.9855
5.00403	4.70073	5.00403	45.87	5.00403	19.0247			5.00403	52.9855	5.00403	16.8607											5.01123	16.3618		5.01123	45.2356		5.01123	18.6442		5.01123	52.3266
5.01123	4.69721	5.01123	45.2356	5.01123	18.6442			5.01123	52.3266	5.01123	16.3618											5.01843	15.8782		5.01843	44.6113		5.01843	18.2763		5.01843	51.682
5.01843	4.69362	5.01843	44.6113	5.01843	18.2763			5.01843	51.682	5.01843	15.8782											5.02563	15.4097		5.02563	43.9976		5.02563	17.9207		5.02563	51.0521
5.02563	4.68999	5.02563	43.9976	5.02563	17.9207			5.02563	51.0521	5.02563	15.4097											5.03283	14.9563		5.03283	43.3949		5.03283	17.5774		5.03283	50.4367
5.03283	4.68633	5.03283	43.3949	5.03283	17.5774			5.03283	50.4367	5.03283	14.9563											5.04003	14.5175		5.04003	42.8039		5.04003	17.2465		5.04003	49.8358
5.04003	4.68269	5.04003	42.8039	5.04003	17.2465			5.04003	49.8358	5.04003	14.5175											5.04723	14.093		5.04723	42.2252		5.04723	16.9279		5.04723	49.2496
5.04723	4.67907	5.04723	42.2252	5.04723	16.9279			5.04723	49.2496	5.04723	14.093											5.05443	13.6822		5.05443	41.6595		5.05443	16.6215		5.05443	48.6784
5.05443	4.67544	5.05443	41.6595	5.05443	16.6215			5.05443	48.6784	5.05443	13.6822											5.06163	13.2849		5.06163	41.1072		5.06163	16.3274		5.06163	48.1224
5.06163	4.67176	5.06163	41.1072	5.06163	16.3274			5.06163	48.1224	5.06163	13.2849											5.06883	12.9004		5.06883	40.5685		5.06883	16.0453		5.06883	47.5821
5.06883	4.668	5.06883	40.5685	5.06883	16.0453			5.06883	47.5821	5.06883	12.9004											5.07603	12.5285		5.07603	40.0438		5.07603	15.775		5.07603	47.0578
5.07603	4.66419	5.07603	40.0438	5.07603	15.775			5.07603	47.0578	5.07603	12.5285											5.08323	12.1688		5.08323	39.5332		5.08323	15.5163		5.08323	46.5499
5.08323	4.66035	5.08323	39.5332	5.08323	15.5163			5.08323	46.5499	5.08323	12.1688											5.09043	11.821		5.09043	39.0367		5.09043	15.2688		5.09043	46.0585
5.09043	4.65653	5.09043	39.0367	5.09043	15.2688			5.09043	46.0585	5.09043	11.821											5.09763	11.4848		5.09763	38.5542		5.09763	15.0322		5.09763	45.5837
5.09763	4.6528	5.09763	38.5542	5.09763	15.0322			5.09763	45.5837	5.09763	11.4848											5.10483	11.1602		5.10483	38.0854		5.10483	14.8062		5.10483	45.1258
5.10483	4.64924	5.10483	38.0854	5.10483	14.8062			5.10483	45.1258	5.10483	11.1602											5.11203	10.8471		5.11203	37.6304		5.11203	14.5907		5.11203	44.685
5.11203	4.64593	5.11203	37.6304	5.11203	14.5907			5.11203	44.685	5.11203	10.8471											5.11923	10.5452		5.11923	37.1891		5.11923	14.3853		5.11923	44.2614
5.11923	4.64299	5.11923	37.1891	5.11923	14.3853			5.11923	44.2614	5.11923	10.5452											5.12643	10.2544		5.12643	36.7618		5.12643	14.19		5.12643	43.8554
5.12643	4.64045	5.12643	36.7618	5.12643	14.19			5.12643	43.8554	5.12643	10.2544											5.13363	9.97441		5.13363	36.3486		5.13363	14.0045		5.13363	43.4672
5.13363	4.63834	5.13363	36.3486	5.13363	14.0045			5.13363	43.4672	5.13363	9.97441											5.14083	9.70512		5.14083	35.9497		5.14083	13.8285		5.14083	43.0969
5.14083	4.63661	5.14083	35.9497	5.14083	13.8285			5.14083	43.0969	5.14083	9.70512											5.14803	9.44622		5.14803	35.5651		5.14803	13.6618		5.14803	42.7449
5.14803	4.63516	5.14803	35.5651	5.14803	13.6618			5.14803	42.7449	5.14803	9.44622											5.15523	9.19741		5.15523	35.1948		5.15523	13.504		5.15523	42.4109
5.15523	4.63392	5.15523	35.1948	5.15523	13.504			5.15523	42.4109	5.15523	9.19741											5.16243	8.95835		5.16243	34.8387		5.16243	13.3548		5.16243	42.0948
5.16243	4.63278	5.16243	34.8387	5.16243	13.3548			5.16243	42.0948	5.16243	8.95835											5.16963	8.72873		5.16963	34.4967		5.16963	13.2139		5.16963	41.7957
5.16963	4.63164	5.16963	34.4967	5.16963	13.2139			5.16963	41.7957	5.16963	8.72873											5.17683	8.5083		5.17683	34.1681		5.17683	13.0808		5.17683	41.513
5.17683	4.63039	5.17683	34.1681	5.17683	13.0808			5.17683	41.513	5.17683	8.5083											5.18403	8.29679		5.18403	33.8524		5.18403	12.9552		5.18403	41.2458
5.18403	4.62892	5.18403	33.8524	5.18403	12.9552			5.18403	41.2458	5.18403	8.29679											5.19123	8.09391		5.19123	33.5491		5.19123	12.8369		5.19123	40.9935
5.19123	4.62717	5.19123	33.5491	5.19123	12.8369			5.19123	40.9935	5.19123	8.09391											5.19843	7.89931		5.19843	33.2576		5.19843	12.7258		5.19843	40.7556
5.19843	4.62519	5.19843	33.2576	5.19843	12.7258			5.19843	40.7556	5.19843	7.89931											5.20563	7.71266		5.20563	32.9777		5.20563	12.6217		5.20563	40.5319
5.20563	4.62304	5.20563	32.9777	5.20563	12.6217			5.20563	40.5319	5.20563	7.71266											5.21283	7.53362		5.21283	32.7093		5.21283	12.5243		5.21283	40.3221
5.21283	4.6208	5.21283	32.7093	5.21283	12.5243			5.21283	40.3221	5.21283	7.53362											5.22003	7.36191		5.22003	32.4523		5.22003	12.4336		5.22003	40.1262
5.22003	4.61857	5.22003	32.4523	5.22003	12.4336			5.22003	40.1262	5.22003	7.36191											5.22723	7.19723		5.22723	32.2067		5.22723	12.3492		5.22723	39.9444
5.22723	4.61644	5.22723	32.2067	5.22723	12.3492			5.22723	39.9444	5.22723	7.19723											5.23443	7.03927		5.23443	31.9726		5.23443	12.2711		5.23443	39.7765
5.23443	4.61451	5.23443	31.9726	5.23443	12.2711			5.23443	39.7765	5.23443	7.03927											5.24163	6.88776		5.24163	31.7497		5.24163	12.1989		5.24163	39.6226
5.24163	4.61289	5.24163	31.7497	5.24163	12.1989			5.24163	39.6226	5.24163	6.88776											5.24883	6.74249		5.24883	31.5379		5.24883	12.1323		5.24883	39.4821
5.24883	4.61165	5.24883	31.5379	5.24883	12.1323			5.24883	39.4821	5.24883	6.74249											5.25603	6.60334		5.25603	31.3368		5.25603	12.0711		5.25603	39.3544
5.25603	4.61083	5.25603	31.3368	5.25603	12.0711			5.25603	39.3544	5.25603	6.60334											5.26323	6.47012		5.26323	31.1458		5.26323	12.0149		5.26323	39.239
5.26323	4.61041	5.26323	31.1458	5.26323	12.0149			5.26323	39.239	5.26323	6.47012											5.27043	6.34268		5.27043	30.9645		5.27043	11.9634		5.27043	39.1351
5.27043	4.61035	5.27043	30.9645	5.27043	11.9634			5.27043	39.1351	5.27043	6.34268											5.27763	6.22082		5.27763	30.7923		5.27763	11.9163		5.27763	39.0422
5.27763	4.61062	5.27763	30.7923	5.27763	11.9163			5.27763	39.0422	5.27763	6.22082											5.28483	6.10436		5.28483	30.6286		5.28483	11.8733		5.28483	38.9597
5.28483	4.61115	5.28483	30.6286	5.28483	11.8733			5.28483	38.9597	5.28483	6.10436											5.29203	5.99311		5.29203	30.4731		5.29203	11.8341		5.29203	38.8872
5.29203	4.6119	5.29203	30.4731	5.29203	11.8341			5.29203	38.8872	5.29203	5.99311											5.29923	5.88693		5.29923	30.3257		5.29923	11.7983		5.29923	38.8242
5.29923	4.61276	5.29923	30.3257	5.29923	11.7983			5.29923	38.8242	5.29923	5.88693											5.30643	5.78565		5.30643	30.1861		5.30643	11.7655		5.30643	38.7705
5.30643	4.61365	5.30643	30.1861	5.30643	11.7655			5.30643	38.7705	5.30643	5.78565											5.31363	5.68907		5.31363	30.0544		5.31363	11.7354		5.31363	38.7258
5.31363	4.61453	5.31363	30.0544	5.31363	11.7354			5.31363	38.7258	5.31363	5.68907											5.32083	5.59703		5.32083	29.9305		5.32083	11.7079		5.32083	38.6896
5.32083	4.6154	5.32083	29.9305	5.32083	11.7079			5.32083	38.6896	5.32083	5.59703											5.32803	5.50935		5.32803	29.8143		5.32803	11.6826		5.32803	38.6616
5.32803	4.61625	5.32803	29.8143	5.32803	11.6826			5.32803	38.6616	5.32803	5.50935											5.33523	5.42585		5.33523	29.7057		5.33523	11.6594		5.33523	38.6411
5.33523	4.61712	5.33523	29.7057	5.33523	11.6594			5.33523	38.6411	5.33523	5.42585											5.34243	5.34632		5.34243	29.6045		5.34243	11.6382		5.34243	38.6277
5.34243	4.61804	5.34243	29.6045	5.34243	11.6382			5.34243	38.6277	5.34243	5.34632											5.34963	5.27052		5.34963	29.5104		5.34963	11.6188		5.34963	38.621
5.34963	4.61906	5.34963	29.5104	5.34963	11.6188			5.34963	38.621	5.34963	5.27052											5.35683	5.19813		5.35683	29.4229		5.35683	11.601		5.35683	38.6206
5.35683	4.62021	5.35683	29.4229	5.35683	11.601			5.35683	38.6206	5.35683	5.19813											5.36403	5.12885		5.36403	29.3414		5.36403	11.5848		5.36403	38.6262
5.36403	4.62152	5.36403	29.3414	5.36403	11.5848			5.36403	38.6262	5.36403	5.12885											5.37123	5.06245		5.37123	29.2653		5.37123	11.5698		5.37123	38.6376
5.37123	4.62301	5.37123	29.2653	5.37123	11.5698			5.37123	38.6376	5.37123	5.06245											5.37843	4.99874		5.37843	29.1943		5.37843	11.5558		5.37843	38.6549
5.37843	4.6247	5.37843	29.1943	5.37843	11.5558			5.37843	38.6549	5.37843	4.99874											5.38563	4.93756		5.38563	29.1279		5.38563	11.5424		5.38563	38.678
5.38563	4.62658	5.38563	29.1279	5.38563	11.5424			5.38563	38.678	5.38563	4.93756											5.39283	4.87881		5.39283	29.0656		5.39283	11.5293		5.39283	38.7067
5.39283	4.62869	5.39283	29.0656	5.39283	11.5293			5.39283	38.7067	5.39283	4.87881											5.40003	4.82242		5.40003	29.0072		5.40003	11.5162		5.40003	38.7407
5.40003	4.63104	5.40003	29.0072	5.40003	11.5162			5.40003	38.7407	5.40003	4.82242											5.40724	4.76838		5.40724	28.9524		5.40724	11.5029		5.40724	38.7793
5.40724	4.63361	5.40724	28.9524	5.40724	11.5029			5.40724	38.7793	5.40724	4.76838											5.41444	4.71674		5.41444	28.9011		5.41444	11.4893		5.41444	38.8217
5.41444	4.63642	5.41444	28.9011	5.41444	11.4893			5.41444	38.8217	5.41444	4.71674											5.42164	4.6675		5.42164	28.8529		5.42164	11.4753		5.42164	38.8666
5.42164	4.63943	5.42164	28.8529	5.42164	11.4753			5.42164	38.8666	5.42164	4.6675											5.42884	4.62062		5.42884	28.8077		5.42884	11.4606		5.42884	38.9128
5.42884	4.64262	5.42884	28.8077	5.42884	11.4606			5.42884	38.9128	5.42884	4.62062											5.43604	4.57601		5.43604	28.7649		5.43604	11.4452		5.43604	38.9589
5.43604	4.64598	5.43604	28.7649	5.43604	11.4452			5.43604	38.9589	5.43604	4.57601											5.44323	4.53359		5.44323	28.7242		5.44323	11.429		5.44323	39.0038
5.44323	4.64945	5.44323	28.7242	5.44323	11.429			5.44323	39.0038	5.44323	4.53359											5.45043	4.49326		5.45043	28.6852		5.45043	11.4119		5.45043	39.0463
5.45043	4.65302	5.45043	28.6852	5.45043	11.4119			5.45043	39.0463	5.45043	4.49326											5.45763	4.45491		5.45763	28.6476		5.45763	11.3938		5.45763	39.0855
5.45763	4.65665	5.45763	28.6476	5.45763	11.3938			5.45763	39.0855	5.45763	4.45491											5.46483	4.41837		5.46483	28.6108		5.46483	11.3744		5.46483	39.1209
5.46483	4.66033	5.46483	28.6108	5.46483	11.3744			5.46483	39.1209	5.46483	4.41837											5.47203	4.38348		5.47203	28.5746		5.47203	11.3536		5.47203	39.152
5.47203	4.66405	5.47203	28.5746	5.47203	11.3536			5.47203	39.152	5.47203	4.38348											5.47924	4.35005		5.47924	28.5385		5.47924	11.3312		5.47924	39.1785
5.47924	4.66782	5.47924	28.5385	5.47924	11.3312			5.47924	39.1785	5.47924	4.35005											5.48644	4.31795		5.48644	28.5021		5.48644	11.3071		5.48644	39.2001
5.48644	4.67163	5.48644	28.5021	5.48644	11.3071			5.48644	39.2001	5.48644	4.31795											5.49364	4.28705		5.49364	28.4648		5.49364	11.2812		5.49364	39.2163
5.49364	4.67542	5.49364	28.4648	5.49364	11.2812			5.49364	39.2163	5.49364	4.28705											5.50084	4.25721		5.50084	28.4262		5.50084	11.2534		5.50084	39.2266
5.50084	4.67919	5.50084	28.4262	5.50084	11.2534			5.50084	39.2266	5.50084	4.25721											5.50803	4.22835		5.50803	28.3853		5.50803	11.2235		5.50803	39.2302
5.50803	4.68289	5.50803	28.3853	5.50803	11.2235			5.50803	39.2302	5.50803	4.22835											5.51523	4.20043		5.51523	28.3414		5.51523	11.1914		5.51523	39.2261
5.51523	4.68653	5.51523	28.3414	5.51523	11.1914			5.51523	39.2261	5.51523	4.20043											5.52243	4.17344		5.52243	28.2933		5.52243	11.1571		5.52243	39.2135
5.52243	4.69009	5.52243	28.2933	5.52243	11.1571			5.52243	39.2135	5.52243	4.17344											5.52963	4.1474		5.52963	28.2402		5.52963	11.1203		5.52963	39.1913
5.52963	4.69354	5.52963	28.2402	5.52963	11.1203			5.52963	39.1913	5.52963	4.1474											5.53683	4.12238		5.53683	28.1813		5.53683	11.0811		5.53683	39.1584
5.53683	4.69686	5.53683	28.1813	5.53683	11.0811			5.53683	39.1584	5.53683	4.12238											5.54404	4.09837		5.54404	28.1162		5.54404	11.0393		5.54404	39.1136
5.54404	4.70002	5.54404	28.1162	5.54404	11.0393			5.54404	39.1136	5.54404	4.09837											5.55124	4.07535		5.55124	28.0443		5.55124	10.995		5.55124	39.0558
5.55124	4.703	5.55124	28.0443	5.55124	10.995			5.55124	39.0558	5.55124	4.07535											5.55844	4.05331		5.55844	27.9652		5.55844	10.948		5.55844	38.9844
5.55844	4.70576	5.55844	27.9652	5.55844	10.948			5.55844	38.9844	5.55844	4.05331											5.56564	4.03216		5.56564	27.8787		5.56564	10.8986		5.56564	38.8986
5.56564	4.70825	5.56564	27.8787	5.56564	10.8986			5.56564	38.8986	5.56564	4.03216											5.57284	4.01186		5.57284	27.7846		5.57284	10.8467		5.57284	38.798
5.57284	4.71045	5.57284	27.7846	5.57284	10.8467			5.57284	38.798	5.57284	4.01186											5.58004	3.99232		5.58004	27.6829		5.58004	10.7923		5.58004	38.6822
5.58004	4.71234	5.58004	27.6829	5.58004	10.7923			5.58004	38.6822	5.58004	3.99232											5.58724	3.97345		5.58724	27.5733		5.58724	10.7355		5.58724	38.5509
5.58724	4.71396	5.58724	27.5733	5.58724	10.7355			5.58724	38.5509	5.58724	3.97345											5.59444	3.95521		5.59444	27.4555		5.59444	10.6763		5.59444	38.4041
5.59444	4.71535	5.59444	27.4555	5.59444	10.6763			5.59444	38.4041	5.59444	3.95521											5.60164	3.93754		5.60164	27.329		5.60164	10.6146		5.60164	38.2417
5.60164	4.71659	5.60164	27.329	5.60164	10.6146			5.60164	38.2417	5.60164	3.93754											5.60884	3.92043		5.60884	27.1935		5.60884	10.5506		5.60884	38.0636
5.60884	4.7178	5.60884	27.1935	5.60884	10.5506			5.60884	38.0636	5.60884	3.92043											5.61604	3.90388		5.61604	27.0487		5.61604	10.4842		5.61604	37.8699
5.61604	4.71904	5.61604	27.0487	5.61604	10.4842			5.61604	37.8699	5.61604	3.90388											5.62324	3.8879		5.62324	26.8946		5.62324	10.4156		5.62324	37.6603
5.62324	4.72038	5.62324	26.8946	5.62324	10.4156			5.62324	37.6603	5.62324	3.8879											5.63044	3.87245		5.63044	26.7311		5.63044	10.3447		5.63044	37.4345
5.63044	4.72186	5.63044	26.7311	5.63044	10.3447			5.63044	37.4345	5.63044	3.87245											5.63764	3.85752		5.63764	26.5581		5.63764	10.2719		5.63764	37.1923
5.63764	4.72348	5.63764	26.5581	5.63764	10.2719			5.63764	37.1923	5.63764	3.85752											5.64484	3.84305		5.64484	26.3759		5.64484	10.1972		5.64484	36.9338
5.64484	4.72521	5.64484	26.3759	5.64484	10.1972			5.64484	36.9338	5.64484	3.84305											5.65204	3.82902		5.65204	26.1848		5.65204	10.1209		5.65204	36.6591
5.65204	4.72699	5.65204	26.1848	5.65204	10.1209			5.65204	36.6591	5.65204	3.82902											5.65924	3.81539		5.65924	25.9851		5.65924	10.0429		5.65924	36.3687
5.65924	4.72874	5.65924	25.9851	5.65924	10.0429			5.65924	36.3687	5.65924	3.81539											5.66644	3.80212		5.66644	25.7771		5.66644	9.96346		5.66644	36.0631
5.66644	4.73036	5.66644	25.7771	5.66644	9.96346			5.66644	36.0631	5.66644	3.80212											5.67364	3.78915		5.67364	25.5613		5.67364	9.88257		5.67364	35.7432
5.67364	4.73175	5.67364	25.5613	5.67364	9.88257			5.67364	35.7432	5.67364	3.78915											5.68084	3.77647		5.68084	25.3381		5.68084	9.8003		5.68084	35.4101
5.68084	4.73288	5.68084	25.3381	5.68084	9.8003			5.68084	35.4101	5.68084	3.77647											5.68804	3.76406		5.68804	25.108		5.68804	9.71674		5.68804	35.0652
5.68804	4.73374	5.68804	25.108	5.68804	9.71674			5.68804	35.0652	5.68804	3.76406											5.69524	3.75197		5.69524	24.8715		5.69524	9.632		5.69524	34.7094
5.69524	4.73435	5.69524	24.8715	5.69524	9.632			5.69524	34.7094	5.69524	3.75197											5.70244	3.74023		5.70244	24.6292		5.70244	9.54622		5.70244	34.344
5.70244	4.73471	5.70244	24.6292	5.70244	9.54622			5.70244	34.344	5.70244	3.74023											5.70964	3.72883		5.70964	24.3817		5.70964	9.45957		5.70964	33.97
5.70964	4.73484	5.70964	24.3817	5.70964	9.45957			5.70964	33.97	5.70964	3.72883											5.71684	3.71781		5.71684	24.1295		5.71684	9.37221		5.71684	33.5883
5.71684	4.73478	5.71684	24.1295	5.71684	9.37221			5.71684	33.5883	5.71684	3.71781											5.72404	3.70714		5.72404	23.8734		5.72404	9.28436		5.72404	33.2001
5.72404	4.73458	5.72404	23.8734	5.72404	9.28436			5.72404	33.2001	5.72404	3.70714											5.73124	3.69683		5.73124	23.6139		5.73124	9.19623		5.73124	32.8063
5.73124	4.73427	5.73124	23.6139	5.73124	9.19623			5.73124	32.8063	5.73124	3.69683											5.73844	3.68681		5.73844	23.3518		5.73844	9.10804		5.73844	32.4081
5.73844	4.73387	5.73844	23.3518	5.73844	9.10804			5.73844	32.4081	5.73844	3.68681											5.74564	3.67699		5.74564	23.0879		5.74564	9.01999		5.74564	32.0065
5.74564	4.7333	5.74564	23.0879	5.74564	9.01999			5.74564	32.0065	5.74564	3.67699											5.75284	3.66726		5.75284	22.823		5.75284	8.93228		5.75284	31.6028
5.75284	4.73251	5.75284	22.823	5.75284	8.93228			5.75284	31.6028	5.75284	3.66726											5.76004	3.65757		5.76004	22.558		5.76004	8.84511		5.76004	31.1987
5.76004	4.73148	5.76004	22.558	5.76004	8.84511			5.76004	31.1987	5.76004	3.65757											5.76724	3.64787		5.76724	22.2939		5.76724	8.75868		5.76724	30.7955
5.76724	4.73015	5.76724	22.2939	5.76724	8.75868			5.76724	30.7955	5.76724	3.64787											5.77444	3.6382		5.77444	22.0317		5.77444	8.67322		5.77444	30.395
5.77444	4.72854	5.77444	22.0317	5.77444	8.67322			5.77444	30.395	5.77444	3.6382											5.78164	3.62862		5.78164	21.7724		5.78164	8.58893		5.78164	29.9986
5.78164	4.72659	5.78164	21.7724	5.78164	8.58893			5.78164	29.9986	5.78164	3.62862											5.78884	3.61922		5.78884	21.517		5.78884	8.506		5.78884	29.6078
5.78884	4.72433	5.78884	21.517	5.78884	8.506			5.78884	29.6078	5.78884	3.61922											5.79604	3.61014		5.79604	21.2663		5.79604	8.42462		5.79604	29.2244
5.79604	4.72177	5.79604	21.2663	5.79604	8.42462			5.79604	29.2244	5.79604	3.61014											5.80324	3.60146		5.80324	21.0212		5.80324	8.34494		5.80324	28.8498
5.80324	4.71897	5.80324	21.0212	5.80324	8.34494			5.80324	28.8498	5.80324	3.60146											5.81044	3.59328		5.81044	20.7825		5.81044	8.26716		5.81044	28.4854
5.81044	4.71598	5.81044	20.7825	5.81044	8.26716			5.81044	28.4854	5.81044	3.59328											5.81764	3.5856		5.81764	20.5512		5.81764	8.1914		5.81764	28.1323
5.81764	4.71285	5.81764	20.5512	5.81764	8.1914			5.81764	28.1323	5.81764	3.5856											5.82484	3.57838		5.82484	20.3281		5.82484	8.11782		5.82484	27.7919
5.82484	4.70961	5.82484	20.3281	5.82484	8.11782			5.82484	27.7919	5.82484	3.57838											5.83204	3.57154		5.83204	20.1141		5.83204	8.04653		5.83204	27.4651
5.83204	4.7063	5.83204	20.1141	5.83204	8.04653			5.83204	27.4651	5.83204	3.57154											5.83924	3.56497		5.83924	19.9103		5.83924	7.9777		5.83924	27.1531
5.83924	4.70293	5.83924	19.9103	5.83924	7.9777			5.83924	27.1531	5.83924	3.56497											5.84644	3.55858		5.84644	19.7175		5.84644	7.9115		5.84644	26.857
5.84644	4.69952	5.84644	19.7175	5.84644	7.9115			5.84644	26.857	5.84644	3.55858											5.85364	3.5523		5.85364	19.5366		5.85364	7.84811		5.85364	26.5776
5.85364	4.69608	5.85364	19.5366	5.85364	7.84811			5.85364	26.5776	5.85364	3.5523											5.86084	3.54608		5.86084	19.3685		5.86084	7.78776		5.86084	26.3161
5.86084	4.69264	5.86084	19.3685	5.86084	7.78776			5.86084	26.3161	5.86084	3.54608											5.86804	3.53992		5.86804	19.214		5.86804	7.73067		5.86804	26.0735
5.86804	4.6892	5.86804	19.214	5.86804	7.73067			5.86804	26.0735	5.86804	3.53992											5.87524	3.53384		5.87524	19.0737		5.87524	7.67705		5.87524	25.8508
5.87524	4.68572	5.87524	19.0737	5.87524	7.67705			5.87524	25.8508	5.87524	3.53384											5.88244	3.52789		5.88244	18.9479		5.88244	7.62714		5.88244	25.649
5.88244	4.68217	5.88244	18.9479	5.88244	7.62714			5.88244	25.649	5.88244	3.52789											5.88964	3.52212		5.88964	18.8373		5.88964	7.58115		5.88964	25.469
5.88964	4.67846	5.88964	18.8373	5.88964	7.58115			5.88964	25.469	5.88964	3.52212											5.89684	3.51654		5.89684	18.742		5.89684	7.53927		5.89684	25.3114
5.89684	4.67452	5.89684	18.742	5.89684	7.53927			5.89684	25.3114	5.89684	3.51654											5.90404	3.51114		5.90404	18.6625		5.90404	7.50166		5.90404	25.1767
5.90404	4.67024	5.90404	18.6625	5.90404	7.50166			5.90404	25.1767	5.90404	3.51114											5.91124	3.50587		5.91124	18.599		5.91124	7.46842		5.91124	25.0655
5.91124	4.66555	5.91124	18.599	5.91124	7.46842			5.91124	25.0655	5.91124	3.50587											5.91844	3.50072		5.91844	18.552		5.91844	7.43957		5.91844	24.978
5.91844	4.66036	5.91844	18.552	5.91844	7.43957			5.91844	24.978	5.91844	3.50072											5.92564	3.49563		5.92564	18.5216		5.92564	7.41514		5.92564	24.9147
5.92564	4.65465	5.92564	18.5216	5.92564	7.41514			5.92564	24.9147	5.92564	3.49563											5.93284	3.49058		5.93284	18.5083		5.93284	7.39517		5.93284	24.8757
5.93284	4.64844	5.93284	18.5083	5.93284	7.39517			5.93284	24.8757	5.93284	3.49058											5.94004	3.48557		5.94004	18.5124		5.94004	7.37973		5.94004	24.8616
5.94004	4.64184	5.94004	18.5124	5.94004	7.37973			5.94004	24.8616	5.94004	3.48557											5.94724	3.4806		5.94724	18.5344		5.94724	7.36889		5.94724	24.8725
5.94724	4.63499	5.94724	18.5344	5.94724	7.36889			5.94724	24.8725	5.94724	3.4806											5.95444	3.47573		5.95444	18.5745		5.95444	7.36274		5.95444	24.909
5.95444	4.62806	5.95444	18.5745	5.95444	7.36274			5.95444	24.909	5.95444	3.47573											5.96164	3.47102		5.96164	18.6329		5.96164	7.36138		5.96164	24.9712
5.96164	4.62124	5.96164	18.6329	5.96164	7.36138			5.96164	24.9712	5.96164	3.47102											5.96884	3.46654		5.96884	18.7099		5.96884	7.36494		5.96884	25.0593
5.96884	4.61466	5.96884	18.7099	5.96884	7.36494			5.96884	25.0593	5.96884	3.46654											5.97604	3.46229		5.97604	18.8052		5.97604	7.37352		5.97604	25.1731
5.97604	4.60842	5.97604	18.8052	5.97604	7.37352			5.97604	25.1731	5.97604	3.46229											5.98324	3.45823		5.98324	18.9188		5.98324	7.38725		5.98324	25.3124
5.98324	4.60249	5.98324	18.9188	5.98324	7.38725			5.98324	25.3124	5.98324	3.45823											5.99044	3.45436		5.99044	19.0506		5.99044	7.40608		5.99044	25.4767
5.99044	4.59683	5.99044	19.0506	5.99044	7.40608			5.99044	25.4767	5.99044	3.45436											5.99764	3.45063		5.99764	19.1999		5.99764	7.42996		5.99764	25.6657
5.99764	4.5913	5.99764	19.1999	5.99764	7.42996			5.99764	25.6657	5.99764	3.45063											6.00484	3.44698		6.00484	19.3664		6.00484	7.45879		6.00484	25.8789
6.00484	4.58576	6.00484	19.3664	6.00484	7.45879			6.00484	25.8789	6.00484	3.44698											6.01204	3.44337		6.01204	19.5493		6.01204	7.49248		6.01204	26.1157
6.01204	4.58008	6.01204	19.5493	6.01204	7.49248			6.01204	26.1157	6.01204	3.44337											6.01924	3.43978		6.01924	19.7481		6.01924	7.53095		6.01924	26.3756
6.01924	4.57416	6.01924	19.7481	6.01924	7.53095			6.01924	26.3756	6.01924	3.43978											6.02644	3.43618		6.02644	19.9621		6.02644	7.57409		6.02644	26.6577
6.02644	4.56797	6.02644	19.9621	6.02644	7.57409			6.02644	26.6577	6.02644	3.43618											6.03364	3.43258		6.03364	20.1907		6.03364	7.62183		6.03364	26.9616
6.03364	4.56155	6.03364	20.1907	6.03364	7.62183			6.03364	26.9616	6.03364	3.43258											6.04084	3.42901		6.04084	20.4332		6.04084	7.67406		6.04084	27.2863
6.04084	4.55499	6.04084	20.4332	6.04084	7.67406			6.04084	27.2863	6.04084	3.42901											6.04804	3.42549		6.04804	20.6887		6.04804	7.73071		6.04804	27.6309
6.04804	4.54841	6.04804	20.6887	6.04804	7.73071			6.04804	27.6309	6.04804	3.42549											6.05524	3.42204		6.05524	20.9566		6.05524	7.79164		6.05524	27.9945
6.05524	4.54191	6.05524	20.9566	6.05524	7.79164			6.05524	27.9945	6.05524	3.42204											6.06244	3.41864		6.06244	21.236		6.06244	7.85677		6.06244	28.3759
6.06244	4.53555	6.06244	21.236	6.06244	7.85677			6.06244	28.3759	6.06244	3.41864											6.06964	3.4153		6.06964	21.5259		6.06964	7.92598		6.06964	28.7738
6.06964	4.52933	6.06964	21.5259	6.06964	7.92598			6.06964	28.7738	6.06964	3.4153											6.07684	3.41201		6.07684	21.8256		6.07684	7.9991		6.07684	29.1874
6.07684	4.52323	6.07684	21.8256	6.07684	7.9991			6.07684	29.1874	6.07684	3.41201											6.08404	3.40877		6.08404	22.1339		6.08404	8.07598		6.08404	29.6153
6.08404	4.51717	6.08404	22.1339	6.08404	8.07598			6.08404	29.6153	6.08404	3.40877											6.09124	3.40557		6.09124	22.4502		6.09124	8.15644		6.09124	30.0569
6.09124	4.51109	6.09124	22.4502	6.09124	8.15644			6.09124	30.0569	6.09124	3.40557											6.09844	3.40241		6.09844	22.7736		6.09844	8.24032		6.09844	30.5111
6.09844	4.50488	6.09844	22.7736	6.09844	8.24032			6.09844	30.5111	6.09844	3.40241											6.10564	3.39929		6.10564	23.1034		6.10564	8.3275		6.10564	30.9773
6.10564	4.49846	6.10564	23.1034	6.10564	8.3275			6.10564	30.9773	6.10564	3.39929											6.11284	3.39618		6.11284	23.439		6.11284	8.41779		6.11284	31.4549
6.11284	4.49179	6.11284	23.439	6.11284	8.41779			6.11284	31.4549	6.11284	3.39618											6.12004	3.39305		6.12004	23.7798		6.12004	8.51101		6.12004	31.9431
6.12004	4.48487	6.12004	23.7798	6.12004	8.51101			6.12004	31.9431	6.12004	3.39305											6.12724	3.38991		6.12724	24.1252		6.12724	8.60695		6.12724	32.4414
6.12724	4.47769	6.12724	24.1252	6.12724	8.60695			6.12724	32.4414	6.12724	3.38991											6.13444	3.38674		6.13444	24.4744		6.13444	8.70543		6.13444	32.9492
6.13444	4.4703	6.13444	24.4744	6.13444	8.70543			6.13444	32.9492	6.13444	3.38674											6.14164	3.38353		6.14164	24.8265		6.14164	8.80632		6.14164	33.4661
6.14164	4.46272	6.14164	24.8265	6.14164	8.80632			6.14164	33.4661	6.14164	3.38353											6.14884	3.38028		6.14884	25.1807		6.14884	8.90949		6.14884	33.9915
6.14884	4.45502	6.14884	25.1807	6.14884	8.90949			6.14884	33.9915	6.14884	3.38028											6.15604	3.377		6.15604	25.5362		6.15604	9.01489		6.15604	34.5249
6.15604	4.44725	6.15604	25.5362	6.15604	9.01489			6.15604	34.5249	6.15604	3.377											6.16324	3.37371		6.16324	25.892		6.16324	9.12246		6.16324	35.0659
6.16324	4.43945	6.16324	25.892	6.16324	9.12246			6.16324	35.0659	6.16324	3.37371											6.17044	3.37048		6.17044	26.2477		6.17044	9.2321		6.17044	35.6142
6.17044	4.43171	6.17044	26.2477	6.17044	9.2321			6.17044	35.6142	6.17044	3.37048											6.17764	3.36737		6.17764	26.6028		6.17764	9.34375		6.17764	36.1697
6.17764	4.42411	6.17764	26.6028	6.17764	9.34375			6.17764	36.1697	6.17764	3.36737											6.18484	3.36441		6.18484	26.9573		6.18484	9.4573		6.18484	36.7326
6.18484	4.41673	6.18484	26.9573	6.18484	9.4573			6.18484	36.7326	6.18484	3.36441											6.19204	3.36161		6.19204	27.3114		6.19204	9.57259		6.19204	37.3027
6.19204	4.40965	6.19204	27.3114	6.19204	9.57259			6.19204	37.3027	6.19204	3.36161											6.19924	3.35897		6.19924	27.6654		6.19924	9.68947		6.19924	37.8803
6.19924	4.40291	6.19924	27.6654	6.19924	9.68947			6.19924	37.8803	6.19924	3.35897											6.20644	3.35649		6.20644	28.0198		6.20644	9.80773		6.20644	38.4654
6.20644	4.39656	6.20644	28.0198	6.20644	9.80773			6.20644	38.4654	6.20644	3.35649											6.21364	3.35413		6.21364	28.3747		6.21364	9.92718		6.21364	39.0581
6.21364	4.39059	6.21364	28.3747	6.21364	9.92718			6.21364	39.0581	6.21364	3.35413											6.22084	3.35186		6.22084	28.7305		6.22084	10.0477		6.22084	39.6582
6.22084	4.38499	6.22084	28.7305	6.22084	10.0477			6.22084	39.6582	6.22084	3.35186											6.22804	3.34961		6.22804	29.0872		6.22804	10.1693		6.22804	40.2656
6.22804	4.37975	6.22804	29.0872	6.22804	10.1693			6.22804	40.2656	6.22804	3.34961											6.23524	3.34735		6.23524	29.4446		6.23524	10.2918		6.23524	40.8803
6.23524	4.37479	6.23524	29.4446	6.23524	10.2918			6.23524	40.8803	6.23524	3.34735											6.24244	3.34506		6.24244	29.8026		6.24244	10.4154		6.24244	41.5018
6.24244	4.37007	6.24244	29.8026	6.24244	10.4154			6.24244	41.5018	6.24244	3.34506											6.24964	3.3428		6.24964	30.1611		6.24964	10.5399		6.24964	42.1302
6.24964	4.36555	6.24964	30.1611	6.24964	10.5399			6.24964	42.1302	6.24964	3.3428											6.25684	3.34063		6.25684	30.52		6.25684	10.6655		6.25684	42.7655
6.25684	4.36119	6.25684	30.52	6.25684	10.6655			6.25684	42.7655	6.25684	3.34063											6.26404	3.33864		6.26404	30.8796		6.26404	10.7919		6.26404	43.4078
6.26404	4.35702	6.26404	30.8796	6.26404	10.7919			6.26404	43.4078	6.26404	3.33864											6.27124	3.3369		6.27124	31.2402		6.27124	10.9192		6.27124	44.0571
6.27124	4.35303	6.27124	31.2402	6.27124	10.9192			6.27124	44.0571	6.27124	3.3369											6.27844	3.33544		6.27844	31.6021		6.27844	11.047		6.27844	44.7133
6.27844	4.34925	6.27844	31.6021	6.27844	11.047			6.27844	44.7133	6.27844	3.33544											6.28564	3.33428		6.28564	31.9656		6.28564	11.1753		6.28564	45.3761
6.28564	4.34565	6.28564	31.9656	6.28564	11.1753			6.28564	45.3761	6.28564	3.33428											6.29284	3.33335		6.29284	32.331		6.29284	11.3037		6.29284	46.0448
6.29284	4.34223	6.29284	32.331	6.29284	11.3037			6.29284	46.0448	6.29284	3.33335											6.30004	3.33254		6.30004	32.6984		6.30004	11.4322		6.30004	46.7185
6.30004	4.33894	6.30004	32.6984	6.30004	11.4322			6.30004	46.7185	6.30004	3.33254											6.30724	3.33173		6.30724	33.0676		6.30724	11.5604		6.30724	47.3958
6.30724	4.33571	6.30724	33.0676	6.30724	11.5604			6.30724	47.3958	6.30724	3.33173											6.31444	3.33079		6.31444	33.4385		6.31444	11.6882		6.31444	48.0756
6.31444	4.33248	6.31444	33.4385	6.31444	11.6882			6.31444	48.0756	6.31444	3.33079											6.32164	3.32964		6.32164	33.8104		6.32164	11.8153		6.32164	48.7563
6.32164	4.32918	6.32164	33.8104	6.32164	11.8153			6.32164	48.7563	6.32164	3.32964											6.32884	3.32826		6.32884	34.1829		6.32884	11.9417		6.32884	49.4366
6.32884	4.32576	6.32884	34.1829	6.32884	11.9417			6.32884	49.4366	6.32884	3.32826											6.33604	3.32671		6.33604	34.5557		6.33604	12.0671		6.33604	50.1152
6.33604	4.32223	6.33604	34.5557	6.33604	12.0671			6.33604	50.1152	6.33604	3.32671											6.34324	3.32509		6.34324	34.9282		6.34324	12.1914		6.34324	50.7907
6.34324	4.3186	6.34324	34.9282	6.34324	12.1914			6.34324	50.7907	6.34324	3.32509											6.35044	3.32349		6.35044	35.3001		6.35044	12.3143		6.35044	51.4617
6.35044	4.31491	6.35044	35.3001	6.35044	12.3143			6.35044	51.4617	6.35044	3.32349											6.35764	3.32203		6.35764	35.6708		6.35764	12.4357		6.35764	52.1262
6.35764	4.31126	6.35764	35.6708	6.35764	12.4357			6.35764	52.1262	6.35764	3.32203											6.36484	3.32074		6.36484	36.0395		6.36484	12.5555		6.36484	52.7824
6.36484	4.30774	6.36484	36.0395	6.36484	12.5555			6.36484	52.7824	6.36484	3.32074											6.37204	3.31968		6.37204	36.4053		6.37204	12.6735		6.37204	53.428
6.37204	4.30443	6.37204	36.4053	6.37204	12.6735			6.37204	53.428	6.37204	3.31968											6.37924	3.3188		6.37924	36.7673		6.37924	12.7894		6.37924	54.0605
6.37924	4.30138	6.37924	36.7673	6.37924	12.7894			6.37924	54.0605	6.37924	3.3188											6.38644	3.31805		6.38644	37.1242		6.38644	12.9031		6.38644	54.6776
6.38644	4.29859	6.38644	37.1242	6.38644	12.9031			6.38644	54.6776	6.38644	3.31805											6.39364	3.31739		6.39364	37.4746		6.39364	13.0141		6.39364	55.2768
6.39364	4.29608	6.39364	37.4746	6.39364	13.0141			6.39364	55.2768	6.39364	3.31739											6.40084	3.31676		6.40084	37.817		6.40084	13.1221		6.40084	55.8556
6.40084	4.29383	6.40084	37.817	6.40084	13.1221			6.40084	55.8556	6.40084	3.31676											6.40804	3.31616		6.40804	38.1499		6.40804	13.2269		6.40804	56.4122
6.40804	4.29184	6.40804	38.1499	6.40804	13.2269			6.40804	56.4122	6.40804	3.31616											6.41524	3.3156		6.41524	38.4723		6.41524	13.328		6.41524	56.9446
6.41524	4.29008	6.41524	38.4723	6.41524	13.328			6.41524	56.9446	6.41524	3.3156											6.42244	3.3151		6.42244	38.7829		6.42244	13.4251		6.42244	57.4509
6.42244	4.28847	6.42244	38.7829	6.42244	13.4251			6.42244	57.4509	6.42244	3.3151											6.42964	3.31466		6.42964	39.0806		6.42964	13.518		6.42964	57.9292
6.42964	4.28695	6.42964	39.0806	6.42964	13.518			6.42964	57.9292	6.42964	3.31466											6.43684	3.31432		6.43684	39.3645		6.43684	13.6066		6.43684	58.3773
6.43684	4.28547	6.43684	39.3645	6.43684	13.6066			6.43684	58.3773	6.43684	3.31432											6.44404	3.31408		6.44404	39.6332		6.44404	13.6907		6.44404	58.7932
6.44404	4.28398	6.44404	39.6332	6.44404	13.6907			6.44404	58.7932	6.44404	3.31408											6.45124	3.314		6.45124	39.8854		6.45124	13.7702		6.45124	59.1743
6.45124	4.28247	6.45124	39.8854	6.45124	13.7702			6.45124	59.1743	6.45124	3.314											6.45844	3.31406		6.45844	40.1198		6.45844	13.845		6.45844	59.5186
6.45844	4.28092	6.45844	40.1198	6.45844	13.845			6.45844	59.5186	6.45844	3.31406											6.46564	3.31426		6.46564	40.3349		6.46564	13.915		6.46564	59.824
6.46564	4.2793	6.46564	40.3349	6.46564	13.915			6.46564	59.824	6.46564	3.31426											6.47284	3.31458		6.47284	40.5292		6.47284	13.98		6.47284	60.0887
6.47284	4.27762	6.47284	40.5292	6.47284	13.98			6.47284	60.0887	6.47284	3.31458											6.48004	3.31501		6.48004	40.7011		6.48004	14.0399		6.48004	60.3111
6.48004	4.2759	6.48004	40.7011	6.48004	14.0399			6.48004	60.3111	6.48004	3.31501											6.48724	3.31552		6.48724	40.8492		6.48724	14.0945		6.48724	60.49
6.48724	4.27417	6.48724	40.8492	6.48724	14.0945			6.48724	60.49	6.48724	3.31552											6.49444	3.31604		6.49444	40.9723		6.49444	14.1435		6.49444	60.6246
6.49444	4.27246	6.49444	40.9723	6.49444	14.1435			6.49444	60.6246	6.49444	3.31604											6.50164	3.3165		6.50164	41.0694		6.50164	14.187		6.50164	60.7145
6.50164	4.27073	6.50164	41.0694	6.50164	14.187			6.50164	60.7145	6.50164	3.3165											6.50884	3.31683		6.50884	41.1398		6.50884	14.2248		6.50884	60.7597
6.50884	4.269	6.50884	41.1398	6.50884	14.2248			6.50884	60.7597	6.50884	3.31683											6.51604	3.317		6.51604	41.1828		6.51604	14.2572		6.51604	60.7603
6.51604	4.26725	6.51604	41.1828	6.51604	14.2572			6.51604	60.7603	6.51604	3.317											6.52324	3.317		6.52324	41.198		6.52324	14.2843		6.52324	60.7165
6.52324	4.26551	6.52324	41.198	6.52324	14.2843			6.52324	60.7165	6.52324	3.317											6.53044	3.31683		6.53044	41.1849		6.53044	14.3064		6.53044	60.6286
6.53044	4.26384	6.53044	41.1849	6.53044	14.3064			6.53044	60.6286	6.53044	3.31683											6.53764	3.31653		6.53764	41.1433		6.53764	14.3237		6.53764	60.4971
6.53764	4.26225	6.53764	41.1433	6.53764	14.3237			6.53764	60.4971	6.53764	3.31653											6.54484	3.31617		6.54484	41.0728		6.54484	14.3363		6.54484	60.3225
6.54484	4.26076	6.54484	41.0728	6.54484	14.3363			6.54484	60.3225	6.54484	3.31617											6.55204	3.31578		6.55204	40.9731		6.55204	14.3447		6.55204	60.1054
6.55204	4.2594	6.55204	40.9731	6.55204	14.3447			6.55204	60.1054	6.55204	3.31578											6.55924	3.31542		6.55924	40.844		6.55924	14.3488		6.55924	59.8464
6.55924	4.25814	6.55924	40.844	6.55924	14.3488			6.55924	59.8464	6.55924	3.31542											6.56644	3.31509		6.56644	40.6853		6.56644	14.3489		6.56644	59.5462
6.56644	4.25696	6.56644	40.6853	6.56644	14.3489			6.56644	59.5462	6.56644	3.31509											6.57364	3.31477		6.57364	40.4969		6.57364	14.3451		6.57364	59.2061
6.57364	4.25579	6.57364	40.4969	6.57364	14.3451			6.57364	59.2061	6.57364	3.31477											6.58084	3.31442		6.58084	40.2789		6.58084	14.3373		6.58084	58.8275
6.58084	4.25454	6.58084	40.2789	6.58084	14.3373			6.58084	58.8275	6.58084	3.31442											6.58804	3.31399		6.58804	40.0316		6.58804	14.326		6.58804	58.4125
6.58804	4.25314	6.58804	40.0316	6.58804	14.326			6.58804	58.4125	6.58804	3.31399											6.59524	3.31346		6.59524	39.7554		6.59524	14.3114		6.59524	57.9634
6.59524	4.25155	6.59524	39.7554	6.59524	14.3114			6.59524	57.9634	6.59524	3.31346											6.60244	3.31282		6.60244	39.451		6.60244	14.294		6.60244	57.4831
6.60244	4.24978	6.60244	39.451	6.60244	14.294			6.60244	57.4831	6.60244	3.31282											6.60964	3.31206		6.60964	39.1193		6.60964	14.2742		6.60964	56.9744
6.60964	4.24788	6.60964	39.1193	6.60964	14.2742			6.60964	56.9744	6.60964	3.31206											6.61684	3.31122		6.61684	38.7613		6.61684	14.2526		6.61684	56.4405
6.61684	4.24592	6.61684	38.7613	6.61684	14.2526			6.61684	56.4405	6.61684	3.31122											6.62404	3.31034		6.62404	38.378		6.62404	14.2297		6.62404	55.8847
6.62404	4.24402	6.62404	38.378	6.62404	14.2297			6.62404	55.8847	6.62404	3.31034											6.63124	3.30948		6.63124	37.9706		6.63124	14.2061		6.63124	55.3106
6.63124	4.24226	6.63124	37.9706	6.63124	14.2061			6.63124	55.3106	6.63124	3.30948											6.63844	3.30865		6.63844	37.5405		6.63844	14.1825		6.63844	54.7217
6.63844	4.24071	6.63844	37.5405	6.63844	14.1825			6.63844	54.7217	6.63844	3.30865											6.64564	3.3079		6.64564	37.0889		6.64564	14.1595		6.64564	54.1218
6.64564	4.2394	6.64564	37.0889	6.64564	14.1595			6.64564	54.1218	6.64564	3.3079											6.65284	3.30722		6.65284	36.6174		6.65284	14.1375		6.65284	53.5149
6.65284	4.23832	6.65284	36.6174	6.65284	14.1375			6.65284	53.5149	6.65284	3.30722											6.66004	3.30661		6.66004	36.1275		6.66004	14.1173		6.66004	52.9052
6.66004	4.23741	6.66004	36.1275	6.66004	14.1173			6.66004	52.9052	6.66004	3.30661											6.66724	3.30606		6.66724	35.621		6.66724	14.0994		6.66724	52.2971
6.66724	4.2366	6.66724	35.621	6.66724	14.0994			6.66724	52.2971	6.66724	3.30606											6.67444	3.30557		6.67444	35.0996		6.67444	14.0846		6.67444	51.6954
6.67444	4.23588	6.67444	35.0996	6.67444	14.0846			6.67444	51.6954	6.67444	3.30557											6.68164	3.30512		6.68164	34.5649		6.68164	14.0736		6.68164	51.1049
6.68164	4.2352	6.68164	34.5649	6.68164	14.0736			6.68164	51.1049	6.68164	3.30512											6.68884	3.30472		6.68884	34.0189		6.68884	14.0671		6.68884	50.5304
6.68884	4.23458	6.68884	34.0189	6.68884	14.0671			6.68884	50.5304	6.68884	3.30472											6.69604	3.30435		6.69604	33.4632		6.69604	14.066		6.69604	49.9772
6.69604	4.23397	6.69604	33.4632	6.69604	14.066			6.69604	49.9772	6.69604	3.30435											6.70324	3.30401		6.70324	32.8995		6.70324	14.0711		6.70324	49.4507
6.70324	4.23334	6.70324	32.8995	6.70324	14.0711			6.70324	49.4507	6.70324	3.30401											6.71044	3.30371		6.71044	32.3292		6.71044	14.0833		6.71044	48.9566
6.71044	4.23265	6.71044	32.3292	6.71044	14.0833			6.71044	48.9566	6.71044	3.30371											6.71764	3.30342		6.71764	31.7538		6.71764	14.1036		6.71764	48.5008
6.71764	4.23186	6.71764	31.7538	6.71764	14.1036			6.71764	48.5008	6.71764	3.30342											6.72484	3.30312		6.72484	31.1746		6.72484	14.133		6.72484	48.0892
6.72484	4.23095	6.72484	31.1746	6.72484	14.133			6.72484	48.0892	6.72484	3.30312											6.73204	3.30279		6.73204	30.5928		6.73204	14.1728		6.73204	47.7286
6.73204	4.22992	6.73204	30.5928	6.73204	14.1728			6.73204	47.7286	6.73204	3.30279											6.73924	3.3024		6.73924	30.01		6.73924	14.224		6.73924	47.4258
6.73924	4.22877	6.73924	30.01	6.73924	14.224			6.73924	47.4258	6.73924	3.3024											6.74644	3.30194		6.74644	29.4278		6.74644	14.2879		6.74644	47.1883
6.74644	4.22757	6.74644	29.4278	6.74644	14.2879			6.74644	47.1883	6.74644	3.30194											6.75364	3.3014		6.75364	28.8479		6.75364	14.3659		6.75364	47.0239
6.75364	4.22641	6.75364	28.8479	6.75364	14.3659			6.75364	47.0239	6.75364	3.3014											6.76084	3.30078		6.76084	28.2722		6.76084	14.4595		6.76084	46.9404
6.76084	4.22539	6.76084	28.2722	6.76084	14.4595			6.76084	46.9404	6.76084	3.30078											6.76804	3.30007		6.76804	27.7026		6.76804	14.5704		6.76804	46.9465
6.76804	4.22453	6.76804	27.7026	6.76804	14.5704			6.76804	46.9465	6.76804	3.30007											6.77524	3.29926		6.77524	27.1411		6.77524	14.7002		6.77524	47.0511
6.77524	4.22383	6.77524	27.1411	6.77524	14.7002			6.77524	47.0511	6.77524	3.29926											6.78244	3.2984		6.78244	26.5895		6.78244	14.8508		6.78244	47.2638
6.78244	4.22319	6.78244	26.5895	6.78244	14.8508			6.78244	47.2638	6.78244	3.2984											6.78964	3.29748		6.78964	26.0496		6.78964	15.0242		6.78964	47.5947
6.78964	4.22248	6.78964	26.0496	6.78964	15.0242			6.78964	47.5947	6.78964	3.29748											6.79684	3.29653		6.79684	25.5228		6.79684	15.2225		6.79684	48.0542
6.79684	4.22163	6.79684	25.5228	6.79684	15.2225			6.79684	48.0542	6.79684	3.29653											6.80404	3.29555		6.80404	25.0101		6.80404	15.4482		6.80404	48.6536
6.80404	4.22053	6.80404	25.0101	6.80404	15.4482			6.80404	48.6536	6.80404	3.29555											6.81124	3.29454		6.81124	24.5125		6.81124	15.7037		6.81124	49.4046
6.81124	4.21912	6.81124	24.5125	6.81124	15.7037			6.81124	49.4046	6.81124	3.29454											6.81844	3.29357		6.81844	24.0311		6.81844	15.9918		6.81844	50.3196
6.81844	4.21742	6.81844	24.0311	6.81844	15.9918			6.81844	50.3196	6.81844	3.29357											6.82564	3.29266		6.82564	23.5666		6.82564	16.3154		6.82564	51.4113
6.82564	4.21548	6.82564	23.5666	6.82564	16.3154			6.82564	51.4113	6.82564	3.29266											6.83284	3.29187		6.83284	23.1201		6.83284	16.6779		6.83284	52.6928
6.83284	4.21343	6.83284	23.1201	6.83284	16.6779			6.83284	52.6928	6.83284	3.29187											6.84004	3.29122		6.84004	22.6925		6.84004	17.0826		6.84004	54.1775
6.84004	4.21143	6.84004	22.6925	6.84004	17.0826			6.84004	54.1775	6.84004	3.29122											6.84724	3.29076		6.84724	22.2849		6.84724	17.5335		6.84724	55.8788
6.84724	4.20957	6.84724	22.2849	6.84724	17.5335			6.84724	55.8788	6.84724	3.29076											6.85444	3.29051		6.85444	21.8986		6.85444	18.0344		6.85444	57.8107
6.85444	4.20791	6.85444	21.8986	6.85444	18.0344			6.85444	57.8107	6.85444	3.29051											6.86164	3.2905		6.86164	21.5347		6.86164	18.5896		6.86164	59.9875
6.86164	4.2065	6.86164	21.5347	6.86164	18.5896			6.86164	59.9875	6.86164	3.2905											6.86884	3.29074		6.86884	21.1943		6.86884	19.2035		6.86884	62.4242
6.86884	4.20537	6.86884	21.1943	6.86884	19.2035			6.86884	62.4242	6.86884	3.29074											6.87604	3.29119		6.87604	20.8783		6.87604	19.8806		6.87604	65.1359
6.87604	4.20455	6.87604	20.8783	6.87604	19.8806			6.87604	65.1359	6.87604	3.29119											6.88324	3.29184		6.88324	20.5872		6.88324	20.6258		6.88324	68.1379
6.88324	4.20404	6.88324	20.5872	6.88324	20.6258			6.88324	68.1379	6.88324	3.29184											6.89044	3.29261		6.89044	20.3218		6.89044	21.4442		6.89044	71.4454
6.89044	4.20384	6.89044	20.3218	6.89044	21.4442			6.89044	71.4454	6.89044	3.29261											6.89764	3.29344		6.89764	20.0823		6.89764	22.3412		6.89764	75.0724
6.89764	4.20391	6.89764	20.0823	6.89764	22.3412			6.89764	75.0724	6.89764	3.29344											6.90484	3.29428		6.90484	19.8693		6.90484	23.3227		6.90484	79.0321
6.90484	4.20423	6.90484	19.8693	6.90484	23.3227			6.90484	79.0321	6.90484	3.29428											6.91204	3.29505		6.91204	19.683		6.91204	24.395		6.91204	83.3353
6.91204	4.20477	6.91204	19.683	6.91204	24.395			6.91204	83.3353	6.91204	3.29505											6.91924	3.29575		6.91924	19.524		6.91924	25.565		6.91924	87.9904
6.91924	4.20548	6.91924	19.524	6.91924	25.565			6.91924	87.9904	6.91924	3.29575											6.92644	3.29633		6.92644	19.3928		6.92644	26.8398		6.92644	93.0034
6.92644	4.20626	6.92644	19.3928	6.92644	26.8398			6.92644	93.0034	6.92644	3.29633											6.93364	3.2968		6.93364	19.29		6.93364	28.227		6.93364	98.378
6.93364	4.20699	6.93364	19.29	6.93364	28.227			6.93364	98.378	6.93364	3.2968											6.94084	3.29717		6.94084	19.2164		6.94084	29.734		6.94084	104.116
6.94084	4.20759	6.94084	19.2164	6.94084	29.734			6.94084	104.116	6.94084	3.29717											6.94804	3.2975		6.94804	19.1727		6.94804	31.3684		6.94804	110.217
6.94804	4.20802	6.94804	19.1727	6.94804	31.3684			6.94804	110.217	6.94804	3.2975											6.95524	3.29784		6.95524	19.1595		6.95524	33.1373		6.95524	116.68
6.95524	4.20828	6.95524	19.1595	6.95524	33.1373			6.95524	116.68	6.95524	3.29784											6.96244	3.29823		6.96244	19.1777		6.96244	35.0481		6.96244	123.5
6.96244	4.20842	6.96244	19.1777	6.96244	35.0481			6.96244	123.5	6.96244	3.29823											6.96964	3.2987		6.96964	19.2277		6.96964	37.1079		6.96964	130.672
6.96964	4.20847	6.96964	19.2277	6.96964	37.1079			6.96964	130.672	6.96964	3.2987											6.97684	3.29927		6.97684	19.3104		6.97684	39.3235		6.97684	138.184
6.97684	4.20854	6.97684	19.3104	6.97684	39.3235			6.97684	138.184	6.97684	3.29927											6.98405	3.2999		6.98405	19.4263		6.98405	41.7019		6.98405	146.022
6.98405	4.20869	6.98405	19.4263	6.98405	41.7019			6.98405	146.022	6.98405	3.2999											6.99125	3.30059		6.99125	19.576		6.99125	44.2502		6.99125	154.168
6.99125	4.20904	6.99125	19.576	6.99125	44.2502			6.99125	154.168	6.99125	3.30059											6.99845	3.30131		6.99845	19.7604		6.99845	46.9751		6.99845	162.598
6.99845	4.20962	6.99845	19.7604	6.99845	46.9751			6.99845	162.598	6.99845	3.30131											7.00565	3.30203		7.00565	19.9803		7.00565	49.8834		7.00565	171.283
7.00565	4.21042	7.00565	19.9803	7.00565	49.8834			7.00565	171.283	7.00565	3.30203											7.01285	3.30275		7.01285	20.2366		7.01285	52.9807		7.01285	180.195
[truncated: 1,108 more rows]

## Sheet: SourceData Suppl. Fig. 7a
	Concave			Loop			Convex
[truncated: 97 more rows]

## Sheet: SourceData Suppl. Fig. 7c
	koff (s-1)	kon (M-1s-1)
[truncated: 10 more rows]

[truncated: 6 more sheets: SourceData Suppl. Fig. 7d Sy21, SourceData Suppl. Fig. 7d Sy51, SourceData Suppl. Fig. 7d PMb21, SourceData Suppl. Fig. 7d PMb51, SourceData Suppl. Fig. 7e, SourceData Suppl. Fig. 7f]
